# Supplementary material for: Reproductive ecology and stand structure of Joshua tree forests across climate gradients of the Mojave Desert
Source: PLoS One. 2018 Feb 23;13(2):e0193248. doi: 10.1371/journal.pone.0193248 (PMC5825088; doi:10.1371/journal.pone.0193248)
Supplement: S1 File — (XLSX) [file pone.0193248.s001.xlsx]

## Sheet: Raw data
Researchers	: Josh Hoines, Kipp Callahan				Date	2013-05-29
										Transect	Fruit Mass (average)
Site	Belle Campground	GPS Waypoints:	Start: X 590319, Y 3762890, Z 1181	GPS Unit:					Arizona	445-446	35.24
	N of entrance road ~40m from gate; Transect ~W-->E		End: X 590413, Y 372880, Z 1186						Arizona	443-444	29.07
	Distance (m)	Height (m)	Diameter (cm)	Branches	Inflorescences	Fruits	Notes		Lytle	486-487	17.39
Tree 1	14.2	1.84	14	1	0	0			Lytle	488-489	14.98
Tree 2	44.5	3.54	21	3	2	8			Lida	415-416	4.25
Tree 3	35.2	4.15	22	6	1	1			Pahrump	480-481	11.8
Tree 4	5.3	5.12	28	28	10	31
Tree 5	8.5	5.31	37	38	12	53
Tree 6	6.2	4.01	20	31	7	0	multi-trunked
Tree 7	35.6	2.87	18	5	1	0
Tree 8	5.3	3.12	14	7	0	0	main trunk brown/dead
Tree 9	1.4	4.88	27	12	2	0
Tree 10	8.2	4.64	25	13	3	0
Tree 11	22.1	2.85	18	4	2	0
Tree 12	57.2	3.93	27	16	6	8	5 good fruit, 3 dried aborted
Tree 13	2.4	0.98	8	2	0	0
Tree 14	93.2	2.62	20	6	2	5
Tree 15	28.9	3.51	18	12	6	3
Tree 16	87.3	4.41	22	14	1	5
Tree 17	20.3	3.48	16	3	0	0
Tree 18	91.3	4.42	25	3	1	0
Tree 19	26.1	3.77	23	17	4	16
Tree 20	50.5	3.99	21	3	3	5
Researchers:	Josh Hoines				Date:	2013-05-28
Site	Twin Tanks	GPS Waypoints:	Start: X 0590317, Y 3761566, Z 1193 (m)	GPS Unit:	Garmin Foretrex
	N of Parking lot; Transect ~ E-->W	NAD8B; Z.11	End: X 590216, Y 3761580, Z 1194
	Distance (m)	Height (m)	Diameter (cm)	Branches	Inflorescences	Fruits
Tree 1	0.77	2.05	11	1	1	15
Tree 2	29.3	4.42	19	6	0	0
Tree 3	7.8	3.44	21	5	0	0
Tree 4	28.6	4.23	19	5	1	1
Tree 5	21.7	0.47	8	1	0	0
Tree 6	24.7	2.42	14	5	0	0
Tree 7	16.8	4.74	22	9	2	0
Tree 8	35.8	3.43	23	8	4	0
Tree 9	128.7	3.38	27	16	2	0
Tree 10	59	3.12	22	11	1	3
Tree 11	144.7	3.42	19	4	1	0
Tree 12	13	2.13	16	1	0	0
Tree 13	56.6	0.26	3.5	1	0	0
Tree 14	105	0.36	4	1	0	0
Tree 15	36	3.62	20	7	1	0
Tree 16	114	2.93	20	11	0	0
Tree 17	32.8	1.61	17	1	0	0
Tree 18	126.6	3.1	25	5	1	18
Tree 19	61	59	8	1	0	0
Tree 20	106	3.05	14	2	0	0
Researchers:	Josh Hoines, Steph Velasquez				Date:	2013-06-11
Site	Pinio Wye	GPS Waypoints:	Start: X 590598, Y 3764789, Z 1110 m	GPS Unit:
	S of intersection; West side of Cottonwood Road		End: X 590533, Y 364705, Z 1115
	Distance (m)	Height (m)	Diameter (cm)	Branches	Inflorescences	Fruits	Notes
Tree 1	1.6	3.53	21	4	1	0
Tree 2	9.1	4.16	24	22	9	2
Tree 3	20.8	3.51	18.5	6	0	0
Tree 4	9.1	3.79	18	6	0	0
Tree 5	4.5	2.15	17	3	1	0
Tree 6	13.8	5.2	34	32	2	0
Tree 7	20.2	4.28	21.5	17	2	8
Tree 8	37	4.67	28	16	7	8
Tree 9	10.3	3.79	20	6	1	0
Tree 10	26.6	2.45	15.5	4	0	0	2 limbs on ground
Tree 11	15.9	3.88	19	8	1	0
Tree 12	26.7	2.7	21	5	1	0
Tree 13	45.8	3.21	18	15	3	0
Tree 14	30.2	1.76	17	2	0	0
Tree 15	28.2	4.53	27	28	3	1
Tree 16	23.3	1.86	16	1	1	0
Tree 17	23.1	2.76	16	9	4	0
Tree 18	11.1	1.39	12.5	1	0	0
Tree 19	14.4	2.8	16	1	0	0
Tree 20	15.8	2.66	16.5	0	3	0
Researchers:	Josh Hoines				Date:	2013-06-01
Site	1-4	GPS Waypoints:	Start: X 589193, Y 3764035, Z 1175 m	GPS Unit:
	A distinguished Yucca Kiosk; transect North of raod; South -->North		End: X 589132, Y 3764113, Z 1179 m
	Distance (m)	Height (m)	Diameter (cm)	Branches	Inflorescences	Fruits	Notes
Tree 1	2.3	1.32	13	1	0	0
Tree 2	14.6	2.76	16.5	4	2	19
Tree 3	4.8	1.165	11	1	0	0
Tree 4	16.6	1.19	12	1	0	0
Tree 5	25.4	0.8	9	1	0	0
Tree 6	25.6	2.35	14	8	1	7	lots of sprouts
Tree 7	39	1.49	16	1	0	0
Tree 8	50.2	4.91	21	13	2	13
Tree 9	25.7	2.1	12	3	1	0
Tree 10	61.5	1.74	10	2	0	0
Tree 11	27.7	3.65	17	9	2	7
Tree 12	45.8	3.64	18	4	1	5
Tree 13	17.2	4.57	17	2	1	18
Tree 14	38	3.37	17.5	4	0	0
Tree 15	14.7	3.06	18	4	2	0
Tree 16	18.3	1.08	10	1	0	0
Tree 17	27.3	4.09	21	6	0	0
Tree 18	34.5	3.56	21	5	1	3
Tree 19	28.5	1.17	9.5	1	0	0
Tree 20	41.3	4.99	29	34	10	38
Researchers:	Hoines				Date:	2013-06-08
Site	Split Rock	GPS Waypoints:	Start: X 58781,6 Y 3763169, Z 1269 m	GPS Unit:	Garmin Foretrex
	1-5; transect ~W-->E		End: X 587894, Y 3763240, Z 1265 m				Even: S. side of tape, Odd: N. side
	Distance (m)	Height (m)	Diameter (cm)	Branches	Inflorescences	Fruits	Notes:
Tree 1	40	4.47	22	15	0	0
Tree 2	54.3	3.5	25	22	5	7	all fruit dessiccated & eaten (none collected)
Tree 3	32.4	3.53	17	6	2	0
Tree 4	75.6	1.82	14	4	0	0
Tree 5	62.9	3.61	18.5	10	1	0
Tree 6	76.8	3.77	19.5	13	2	0
Tree 7	49.4	2.84	17	7	0	0
Tree 8	73.6	3.25	23	15	12	2
Tree 9	18.6	5.39	24	38	9	8	no fruit collected, all eaten
Tree 10	39.5	4.69	21	19	4	0
Tree 11	12.6	4.91	30	20	7	18
Tree 12	29.7	3.99	25	27	5	7	1 whole fruit
Tree 13	7.8	1.98	13	5	0	0
Tree 14	76.2	4.41	26	16	3	4	all partially eaten
Tree 15	4.5	3.76	23	20	4	5	all fruit partially eaten
Tree 16	21.6	4.71	20.5	5	1	0
Tree 17	16.5	4.87	24.5	15	3	1
Tree 18	20.3	2.81	12	2	1	0	main branch fell and was on ground
Tree 19	17.9	4.94	23.5	15	1	0
Tree 20	14.9	3.47	22	18	4	2
Researchers:	Hoines				Date:	2013-06-08	1h 21m
Site	Jumbo Rocks	GPS Waypoints:	Start: X 585475, Y .761625, Z 1363 m	GPS Unit:	Garmin Foretrex
	1-6; transect ~ N-->S		End: X 585397, Y 3761555, Z 1364 m				Odd: W of tape, Even: E of tape
	Distance (m)	Height (m)	Diameter (cm)	Branches	Inflorescences	Fruits	Notes:
Tree 1	2.7	0.43	6	1	0	0
Tree 2	10.6	2.56	11	2	0	0
Tree 3	12	0.35	5	1	0	0
Tree 4	14.5	1.86	16	1	0	0
Tree 5	12.3	0.47	5	1	0	0
Tree 6	5.1	5.8	28	15	2	14
Tree 7	18.6	0.41	6	1	0	0
Tree 8	23.2	0.43	6	1	0	0
Tree 9	20.3	1.38	13	1	0	0
Tree 10	9.9	4.96	26	28	8	72
Tree 11	28.9	4.63	39	26	1	14
Tree 12	24.1	3.47	21.5	16	2	20
Tree 13	10.4	3.3	15	5	2	8
Tree 14	12.2	2.92	13.5	1	1	0
Tree 15	7.8	4.52	20	10	1	12
Tree 16	19.2	1.56	12	3	1	2	both fruit chewed up
Tree 17	21.5	4.24	18	6	1	2
Tree 18	12.4	3.22	15	2	1	0
Tree 19	10.7	5.41	26	30	3	6
Tree 20	7.4	3.85	19	3	0	0
Researchers:	Hoines				Date:	2013-06-09	11h 42m
Site	Keys View	GPS Waypoints:	Start: X 576357, Y 3755046, Z 1489m	GPS Unit:
	2-1; ~SW --> NE		End: X 5766430, Y 3755110, Z 1487m				odd: S of tape, Even N of tape
	Distance (m)	Height (m)	Diameter (cm)	Branches	Inflorescences	Fruits	Notes
Tree 1	9.7	1.61	17	1	0	0
Tree 2	0.4	3.52	24	16	1	38
Tree 3	10.7	3.15	24	13	2	39	multi-trunked
Tree 4	9.3	2.74	17	36	0	0	multi-trunked
Tree 5	26.8	2.5	18	4	1	0
Tree 6	5.8	5.05	28	42	3	89
Tree 7	26.5	3.68	24	21	3	84
Tree 8	7.7	2.33	22	3	2	33
Tree 9	12	3.53	30	12	4	46
Tree 10	10.4	2.11	14	3	2	23
Tree 11	28.1	3.95	20	8	3	20
Tree 12	10.2	3.99	32	33	8	27
Tree 13	26.1	0.42	7	1	0	0
Tree 14	13.3	4.46	28.5	19	3	53
Tree 15	13.8	3.45	17	5	1	49
Tree 16	17.2	4.107	22	10	3	72
Tree 17	11.3	4.92	21	10	1	0
Tree 18	5.1	5.04	27	32	15	179
Tree 19	5.9	5.22	31	51	15	455
Tree 20	3.2	3.68	22	13	3	63
Researchers:	Hoines				Date:	2013-06-09	1h 30m
Site	West of Quail Wash	GPS Waypoints:	Start: X 576414, Y 3756764, Z 1401m	GPS Unit:
	2-2 transect E-->W; west side of road		End: X 576322, Y 3756732, Z 1401m				Odd: N side, Even: S side
	Distance (m)	Height (m)	Diameter (cm)	Branches	Inflorescences	Fruits
Tree 1	1.3	5.78	32	21	8	129
Tree 2	26.5	0.51	7	3	0	0
Tree 3	9.1	0.41	6	1	0	0
Tree 4	5.7	4.23	21	12	4	27
Tree 5	17.3	5.85	37	37	16	254
Tree 6	12.7	5.97	30	34	12	141
Tree 7	26	5.39	40	54	13	190
Tree 8	10.4	0.27	4	1	0	0
Tree 9	6.2	85.69	31	30	7	57
Tree 10	10.7	0.84	10	1	0	0
Tree 11	2.9	0.98	9	1	0	0
Tree 12	14.2	4.84	29	13	5	83
Tree 13	11.3	0.43	6	1	0	0
Tree 14	9	0.71	8	1	0	0
Tree 15	21.5	3.16	19	7	2	57
Tree 16	10.1	3.31	27	14	7	95
Tree 17	17.1	1.11	11	1	0	0
Tree 18	0.4	0.4	5.5	2	0	0	maybe 2 plants
Tree 19	11.7	0.51	9	1	0	0
Tree 20	5.7	4.37	25	18	1	32
Researchers:	Hoines				Date:	2013-06-09	4h
Site	Mojave Desert Kiosk	GPS Waypoints:	Start: X 576391, Y 3757866, Z 1366	GPS Unit:
	2-3 West of Road ~SE-->NW		End: X 576374, Y 3757977, Z 1365m				odd E of tape, even W of tape
	Distance (m)	Height (m)	Diameter (cm)	Branches	Inflorescences	Fruits	Notes
Tree 1	4.6	2.91	18	2	0	0
Tree 2	3.4	4.98	28	15	2	44
Tree 3	8.3	7.21	34	36	6	156
Tree 4	4.2	5.63	28	22	8	141
Tree 5	2.6	0.41	7	1	0	0
Tree 6	12.7	2.71	16	2	0	0
Tree 7	5.7	0.57	8	1	0	0
Tree 8	8	1.78	18	9	3	20	main trunk on ground
Tree 9	2.5	0.56	9	1	0	0
Tree 10	12.1	6.07	36	36	13	259
Tree 11	5.8	7.47	43	61	24	365
Tree 12	3.8	3.56	26	13	3	67
Tree 13	16.2	3.14	20	4	1	25
Tree 14	6.8	5.04	27	10	2	27
Tree 15	9.5	4.62	26	10	0	0
Tree 16	1.8	5.97	34	39	13	265
Tree 17	5.2	0.47	7	1	0	0
Tree 18	24.8	2.12	16	1	0	0
Tree 19	7.4	1.57	18	2	2	42	off shoot of dead tree
Tree 20	3.9	0.51	6	1	0	0
Researchers:	Hoines				Date:	2013-06-24
Site	Caprock	GPS Waypoints:	Start: X 577230, Y 3761500, Z 1294 m	GPS Unit:	Garmin Foretrex
	2-6 transect ~ W--> E		End: X 577299, Y 3761431, Z 1294 m
	Distance (m)	Height (m)	Diameter (cm)	Branches	Inflorescences	Fruits	Notes:
Tree 1	5.2	2.58	19	1	0	0	(L)
Tree 2	10.1	3.73	37	8	1	19
Tree 3	18.1	5.66	32	9	3	84
Tree 4	12.7	5.36	20	4	3	24
Tree 5	17.9	0.26	4	1	0	0
Tree 6	9.2	5.7	32	34	6	86
Tree 7	15.6	1.19	12	1	0	0
Tree 8	2.7	5.31	20	6	1	20
Tree 9	5.8	4.24	21	9	2	25
Tree 10	10.4	5.25	25	17	1	35
Tree 11	11.8	4.16	23	11	2	17
Tree 12	12.9	0.76	9	1	0	0
Tree 13	10.3	3.95	19	10	1	2
Tree 14	13.2	3.81	27	22	5	98
Tree 15	9.1	0.37	6	1	0	0
Tree 16	9.7	4.86	24	12	2	31
Tree 17	11	0.6	6	1	0	0
Tree 18	11.2	0.85	8	1	0	0
Tree 19	2.2	0.98	9	1	0	0
Tree 20	7.3	5.13	23	8	2	29
Researchers:	Hoines				Date:	2013-06-24
Site	Juniper Flats	GPS Waypoints:	Start: X 577005, Y 3759765, Z 1328 m	GPS Unit:	Garmin Foretrex
	2-5 South of parking lot; N-->S		End: X 577009, Y 3759668, Z 1331 m
	Distance (m)	Height (m)	Diameter (cm)	Branches	Inflorescences	Fruits	Notes:
Tree 1	3.2	6.44	37	42	16	332	(L)
Tree 2	11.9	6.91	39	41	10	196
Tree 3	10.2	0.49	6	1	0	0
Tree 4	9.2	1.35	12	1	0	0
Tree 5	3.6	5.11	32	23	4	94
Tree 6	8.1	4.38	24	11	2	35
Tree 7	11.5	4.06	29	27	3	121
Tree 8	6.7	3.69	23	19	8	209
Tree 9	8.3	4.89	30	24	3	77
Tree 10	3.9	4.78	29	24	13	134
Tree 11	24.8	6.44	26	5	1	29
Tree 12	1.8	4.27	27	21	10	164
Tree 13	27.4	5.87	35	20	7	149
Tree 14	7	0.13	8	1	0	0
Tree 15	33.1	4.2	22	6	2	57
Tree 16	10.4	6.21	30	11	5	76
Tree 17	2.1	6.32	35	23	8	77
Tree 18	12	5.02	29	16	4	65
Tree 19	19.8	5.01	24	9	3	41
Tree 20	5.1	4.34	28	25	2	8
Researchers:	Hoines				Date:
Site	(2-4)	GPS Waypoints:	Start: X 576748, Y 3759024, Z 1330 m	GPS Unit:	Garmin Foretrex
			End: X 576658, Y 3759070, Z 1332 m
	Distance (m)	Height (m)	Diameter (cm)	Branches	Inflorescences	Fruits	Notes:
Tree 1	1.1	4.38	29	18	8	184
Tree 2	7.9	5.31	32	25	15	182
Tree 3	5.9	5.06	21	4	2	40
Tree 4	8.9	4.81	22	10	0	0
Tree 5	20.9	1.42	14.5	1	0	0	growing from old tree trunk on ground
Tree 6	7	6.82	41	47	10	108
Tree 7	6.1	4.07	23	11	4	86
Tree 8	8.8	2.95	29	1	1	36
Tree 9	14.7	3.29	17	6	3	48
Tree 10	19.3	1.78	17	2	0	0	bent trunk
Tree 11	13.8	1.21	15	1	0	0
Tree 12	15	5.45	26	10	2	51
Tree 13	12.1	4.41	28	17	7	99
Tree 14	7.2	3.4	25	16	2	82
Tree 15	10.8	5.72	23	29	6	93
Tree 16	7.6	8	36	23	4	81
Tree 17	13.5	4.86	27	15	3	73
Tree 18	8.9	4.69	22	5	2	50
Tree 19	18.1	5.38	28	35	8	79
Tree 20	17.3	3.43	20	3	1	26
Researchers:	Sam, Seth, Eli				Date:	2013-04-17
Site	Lytle	GPS Waypoints:	447-448	GPS Unit:
	Distance (m)	Height (m)	Diameter (cm)	Branches	Inflorescences	Fruits	Fruit Mass	Seeds/fruit
Tree 1	5	3.7	50.8	52	9	35	23.11
Tree 2	18	3.2	20.32	5	0	0
Tree 3	6	6.2	38.1	23	0	0
Tree 4	25	1.1	7.62	5	0	0
Tree 5	18	4.1	20.32	13	3	0
Tree 6	13	1	7.62	3	9	0
Tree 7	13	6.2	33.02	50	6	25
Tree 8	14	5.8	60.96	40	6	25
Tree 9	7	3	35.56	9	0	0
Tree 10	32	3.2	17.78	2	0	0
Tree 11	16	3.3	27.94	11	2	19
Tree 12	49	0.5	5.08	1	0	0
Tree 13	10	0.1	2.54	1	0	0
Tree 14	61	1.6	12.7	2	0	0
Tree 15	3	2.4	20.32	3	0	0
Tree 16	13	6.2	38.1	32	1	0
Tree 17	24	5.1	35.56	20	8	22
Tree 18	45	3.1	15.24	2	0	0
Tree 19	18	5	50.8	50	7	48
Tree 20	40	3.9	22.86	21	5	20
Researchers:	Sam, Seth, Eli				Date:	2013-04-17
Site	Lytle	GPS Waypoints:	490-491	GPS Unit:
	Distance (m)	Height (m)	Diameter (cm)	Branches	Inflorescences	Fruits	Fruit Mass
Tree 1	10	3.8	27.94	11	3	35	18.83
Tree 2	11	3.1	30.48	16	1	35
Tree 3	11	2.6	25.4	22	1	2
Tree 4	12	3.9	35.56	15	3	39
Tree 5	20	4	20.32	4	2	13
Tree 6	28	3.6	20.32	9	0	0
Tree 7	18	2.6	22.86	7	0	0
Tree 8	10	2.1	20.32	4	0	0
Tree 9	9	2.5	12.7	3	1	0
Tree 10	10	2.8	30.48	5	1	11
Tree 11	20	2.2	20.32	5	0	0
Tree 12	30	3.2	40.64	12	1	20
Tree 13	34	3.5	45.72	9	3	25
Tree 14	10	4.9	50.8	37	11	190
Tree 15	7	1.7	7.62	2	0	0
Tree 16	8	5.1	20.32	12	3	39
Tree 17	3	0.3	2.54	1	0	0
Tree 18	18	3.4	10.16	13	2	20
Tree 19	5	2.4	12.7	2	1	6
Tree 20	25	2.4	17.78	4	0	0
Researchers:	Sam, Seth, Eli				Date:	2013-04-17
Site	Lytle	GPS Waypoints:	492-493	GPS Unit:
	Distance (m)	Height (m)	Diameter (cm)	Branches	Inflorescences	Fruits	Fruit Mass
Tree 1	9	3.2	30.48	52	0	0	11.99
Tree 2	6	1.4	10.16	8	0	0
Tree 3	4	0.1	2.54	1	0	0
Tree 4	18	2.8	20.32	11	0	0
Tree 5	11	1	2.54	2	0	0
Tree 6	7	4	40.64	45	2	60
Tree 7	9	0.9	2.54	2	0	0
Tree 8	12	1.8	10.16	4	0	0
Tree 9	19	0.5	7.62	3	0	0
Tree 10	16	2.2	15.24	4	1	0
Tree 11	17	2.2	10.16	4	1	11
Tree 12	30	3.9	30.48	23	0	0
Tree 13	19	4.9	25.4	29	2	48
Tree 14	12	2	27.94	15	1	0
Tree 15	15	2.1	17.78	7	2	0
Tree 16	32	2.1	12.7	4	1	10
Tree 17	45	2.9	20.32	12	2	21
Tree 18	12	4	30.48	22	4	72
Tree 19	55	3.1	20.32	12	1	6
Tree 20	29	2.8	35.56	19	9	110
Researchers:	Sam, Seth, Eli				Date:	2013-05-14
Site	Arizona	GPS Waypoints:	448-449	GPS Unit:
	Distance (m)	Height (m)	Diameter (cm)	Branches	Inflorescences	Fruits	Fruit Mass
Tree 1	7	0.6	7.62	1	0	0	22.5
Tree 2	4	1.2	7.62	1	0	0
Tree 3	9	5	27.94	32	2	3
Tree 4	14	2.1	15.24	2	0	0
Tree 5	9	5.8	45.72	50	4	53
Tree 6	21	5.2	30.48	73	10	15
Tree 7	4	3.4	33.02	18	3	85
Tree 8	13	1	7.62	1	0	0
Tree 9	25	1.9	15.24	3	0	0
Tree 10	50	4.9	38.1	23	2	21
Tree 11	6	3.7	33.02	26	2	28
Tree 12	7	2.5	25.4	24	2	8
Tree 13	5	6	43.18	35	3	40
Tree 14	14	6	60.96	100	7	70
Tree 15	10	4.3	38.1	72	7	107
Tree 16	20	3.7	33.02	25	1	0
Tree 17	8	3.8	30.48	17	1	10
Tree 18	14	4.4	38.1	20	1	0
Tree 19	18	1.5	10.16	2	0	0
Tree 20	5	4.9	30.48	35	5	42
Researchers:	Sam, Seth, Eli				Date:	2013-05-14
Site	Arizona	GPS Waypoints:	439-440	GPS Unit:
	Distance (m)	Height (m)	Diameter (cm)	Branches	Inflorescences	Fruits	Fruit Mass
Tree 1	10	1.7	12.7	2	0	0	19.54
Tree 2	12	4.2	30.48	35	5	90
Tree 3	7	3.4	17.78	11	4	50
Tree 4	30	5.8	38.1	31	0	0
Tree 5	25	5.6	45.72	97	12	115
Tree 6	38	5	43.18	34	2	17
Tree 7	16	4.9	30.48	50	0	0
Tree 8	22	2	10.16	ND	0	0
Tree 9	7	3.5	25.4	17	0	0
Tree 10	26	4.3	43.18	24	3	7
Tree 11	3	3.2	22.86	15	0	0
Tree 12	6	5	38.1	36	13	5
Tree 13	12	0.9	5.08	1	0	0
Tree 14	10	5.1	38.1	89	6	14
Tree 15	1	1.2	5.08	1	0	0
Tree 16	4	3.1	20.32	4	1	11
Tree 17	8	1.4	30.48	25	4	14
Tree 18	15	1.8	12.7	1	0	0
Tree 19	4	2.8	22.86	6	0	0
Tree 20	11	1.9	15.24	4	0	0
Researchers:	Sam, Seth, Eli				Date:	2013-05-14
Site	Arizona	GPS Waypoints:	441-442	GPS Unit:
	Distance (m)	Height (m)	Diameter (cm)	Branches	Inflorescences	Fruits	Fruit Mass
Tree 1	7	2.2	15.24	2	0	0	29.01
Tree 2	19	3.7	27.94	12	1	18
Tree 3	9	0.7	5.08	1	0	0
Tree 4	16	4.8	25.4	25	5	56
Tree 5	12	3.6	27.94	42	3	12
Tree 6	21	6.1	45.72	30	3	9
Tree 7	13	2.7	33.02	15	1	2
Tree 8	24	1.6	12.7	2	0	0
Tree 9	4	3.7	35.56	17	3	30
Tree 10	31	2.5	20.32	5	0	0
Tree 11	11	1.5	7.62	1	0	0
Tree 12	32	1	5.08	1	0	0
Tree 13	3	2	12.7	1	0	0
Tree 14	28	7.1	48.26	57	3	11
Tree 15	8	0.6	2.54	1	0	0
Tree 16	20	2.1	22.86	3	0	0
Tree 17	3	1.4	10.16	1	0	0
Tree 18	28	2.8	20.32	2	1	8
Tree 19	13	5.4	35.56	61	12	100
Tree 20	24	4.3	30.48	36	2	23
Researchers:	Sam, Seth, Eli				Date:	2013-05-14
Site	Arizona	GPS Waypoints:	443-444	GPS Unit:
	Distance (m)	Height (m)	Diameter (cm)	Branches	Inflorescences	Fruits	Fruit Mass
Tree 1	10	4	30.48	44	9	81	29.07
Tree 2	25	5	33.02	25	6	32
Tree 3	22	5.3	35.56	35	6	34
Tree 4	30	3.4	22.86	9	1	5
Tree 5	60	4.1	43.18	39	6	33
Tree 6	35	2.1	15.24	6	0	0
Tree 7	20	2.6	15.24	2	0	0
Tree 8	45	1.7	12.7	2	0	0
Tree 9	33	2.8	17.78	2	1	8
Tree 10	50	3	25.4	11	3	20
Tree 11	32	5.1	35.56	16	0	0
Tree 12	35	4.2	27.94	8	3	10
Tree 13	25	3.8	22.86	29	1	9
Tree 14	23	6.1	40.64	37	0	0
Tree 15	29	5	30.48	18	6	25
Tree 16	60	2.8	20.32	3	1	12
Tree 17	15	5	38.1	59	11	3
Tree 18	30	4.1	30.48	20	3	11
Tree 19	26	1.7	12.7	1	0	0
Tree 20	27	4.1	27.94	5	1	9
Researchers:	Sam, Seth, Eli				Date:	2013-05-12
Site	Walker Pass	GPS Waypoints:	426-427	GPS Unit:
	Distance (m)	Height (m)	Diameter (cm)	Branches	Inflorescences	Fruits	Fruit Mass
Tree 1	7	2.3	12.7	1	0	0	0.19
Tree 2	2	0.2	5.08	1	0	0
Tree 3	4	3	27.94	7	0	0
Tree 4	7	1.6	17.78	1	0	0
Tree 5	14	0.7	15.24	1	0	0
Tree 6	3	1.7	12.7	1	0	0
Tree 7	1	0.1	5.08	1	0	0
Tree 8	4	1.3	15.24	1	0	0
Tree 9	2	1.6	12.7	1	0	0
Tree 10	1	1.7	15.24	1	0	0
Tree 11	7	3.2	15.24	6	2	33
Tree 12	10	0.6	10.16	1	0	0
Tree 13	3	2.3	12.7	3	0	0
Tree 14	3	1.2	7.62	1	0	0
Tree 15	1	1.4	12.7	1	0	0
Tree 16	2	1.4	10.16	1	0	0
Tree 17	1	1.2	10.16	1	0	0
Tree 18	2	1.6	12.7	1	0	0
Tree 19	2	2.3	12.7	2	1	21
Tree 20	1	1.2	7.62	1	0	0
Researchers:	Sam, Seth, Eli				Date:	2013-05-12
Site	Walker Pass	GPS Waypoints:	428-429	GPS Unit:
	Distance (m)	Height (m)	Diameter (cm)	Branches	Inflorescences	Fruits	Fruit Mass
Tree 1	3	2.6	15.24	2	0	0	3.91
Tree 2	3	1.2	12.7	1	0	0
Tree 3	2	1.3	12.7	1	0	0
Tree 4	3	0.2	5.08	1	0	0
Tree 5	2	2.1	10.16	1	0	0
Tree 6	3	2.1	10.16	1	0	0
Tree 7	5	2.5	10.16	2	1	20
Tree 8	16	0.3	5.08	1	0	0
Tree 9	4	1	7.62	1	0	0
Tree 10	6	2.8	12.7	3	0	0
Tree 11	6	1.5	7.62	1	0	0
Tree 12	1	1	7.62	1	0	0
Tree 13	3	1.5	15.24	1	0	0
Tree 14	10	4.1	22.86	6	0	0
Tree 15	4	1.8	15.24	1	0	0
Tree 16	4	2.3	15.24	4	2	44
Tree 17	4	4.2	25.4	12	1	20
Tree 18	7	2.6	20.32	2	0	0
Tree 19	2	4.1	22.86	6	6	0
Tree 20	6	3.5	20.32	7	3	30
Researchers:	Sam, Seth, Eli				Date:	2013-05-12
Site	Walker Pass	GPS Waypoints:	432-433	GPS Unit:
	Distance (m)	Height (m)	Diameter (cm)	Branches	Inflorescences	Fruits	Fruit Mass
Tree 1	5	3.4	15.24	12	2	18	8.48
Tree 2	8	2	17.78	1	0	0
Tree 3	6	2.1	17.78	2	0	0
Tree 4	9	6.4	5.08	1	0	0
Tree 5	3	3.2	20.32	3	0	0
Tree 6	4	1.5	12.7	1	0	0
Tree 7	3	0.6	7.62	1	0	0
Tree 8	17	3.3	20.32	3	1	0
Tree 9	5	3.6	17.78	7	0	0
Tree 10	9	4.1	27.94	13	0	0
Tree 11	7	3	20.32	5	0	0
Tree 12	7	3.3	20.32	6	0	0
Tree 13	11	1.6	10.16	1	0	0
Tree 14	7	2.2	17.78	13	0	0
Tree 15	7	1.3	10.16	1	0	0
Tree 16	9	1.1	15.24	1	0	0
Tree 17	2	1.7	10.16	2	0	0
Tree 18	5	1.4	15.24	1	0	0
Tree 19	4	2.3	15.24	1	1	0
Tree 20	4	1.2	7.62	1	0	0
Researchers:	Sam, Seth, Eli				Date:	2013-05-12
Site	Walker Pass	GPS Waypoints:	430-431	GPS Unit:
	Distance (m)	Height (m)	Diameter (cm)	Branches	Inflorescences	Fruits	Fruit Mass
Tree 1	5	1.6	12.7	3	0	0	15.16
Tree 2	5	2.6	25.4	7	0	0
Tree 3	2	1.8	15.24	1	0	0
Tree 4	3	2.6	15.24	5	1	8
Tree 5	6	1.7	17.78	1	0	0
Tree 6	7	2.1	20.32	5	1	6
Tree 7	3	1.9	15.24	2	0	0
Tree 8	3	0.4	10.16	1	0	0
Tree 9	2	2.2	20.32	6	0	0
Tree 10	4	1.7	15.24	1	0	0
Tree 11	4	2.9	20.32	8	0	0
Tree 12	2	0.3	12.7	1	0	0
Tree 13	3	0.3	10.16	1	0	0
Tree 14	6	1.7	17.78	2	0	0
Tree 15	7	1.5	15.24	1	0	0
Tree 16	26	1.9	15.24	1	0	0
Tree 17	15	0.4	7.62	1	0	0
Tree 18	27	2.1	15.24	1	0	0
Tree 19	13	3.6	25.4	7	2	8
Tree 20	16	2.9	20.32	10	0	0
Researchers:	Sam, Seth, Eli				Date:	2013-05-12
Site	Walker Pass	GPS Waypoints:	434-435	GPS Unit:
	2
	Distance (m)	Height (m)	Diameter (cm)	Branches	Inflorescences	Fruits	Fruit Mass
Tree 1	4	2	12.7	2	1	14	7.9
Tree 2	7	2	12.7	3	0	0
Tree 3	3	0.1	2.54	1	0	0
Tree 4	3	0.8	7.62	1	0	0
Tree 5	3	2.6	20.32	5	0	0
Tree 6	10	2.9	22.86	1	0	0
Tree 7	9	3	20.32	3	1	0
Tree 8	19	4.2	33.02	24	9	105
Tree 9	5	1.6	12.7	1	0	0
Tree 10	16	5	25.4	18	0	0
Tree 11	1	0.1	2.54	1	0	0
Tree 12	10	3.9	30.48	7	0	0
Tree 13	13	3	25.4	10	0	0
Tree 14	11	0.2	5.08	1	0	0
Tree 15	9	2.4	20.32	11	0	0
Tree 16	17	3.5	17.78	5	2	25
Tree 17	9	1.2	7.62	1	0	0
Tree 18	14	2.9	22.86	5	0	0
Tree 19	3	2.2	25.4	2	1	0
Tree 20	12	2.6	30.48	12	0	0
Researchers:	Sam, Seth, Eli				Date:	2013-05-12
Site	Walker Pass	GPS Waypoints:	436-437	GPS Unit:
	2
	Distance (m)	Height (m)	Diameter (cm)	Branches	Inflorescences	Fruits	Fruit Mass
Tree 1	9	5.1	25.4	19	0	0	7.15
Tree 2	6	0.1	2.54	1	0	0
Tree 3	15	1.8	12.7	1	0	0
Tree 4	15	2.8	27.94	10	0	0
Tree 5	10	2.9	27.94	10	2	0
Tree 6	17	0.1	5.08	1	0	0
Tree 7	12	0.2	5.08	1	0	0
Tree 8	18	0.2	5.08	1	0	0
Tree 9	11	0.1	2.54	1	0	0
Tree 10	18	2.8	33.02	9	0	0
Tree 11	2	1.6	10.16	1	1	0
Tree 12	4	1.7	25.4	2	0	0
Tree 13	18	3.9	35.56	15	0	0
Tree 14	13	2.6	15.24	1	0	0
Tree 15	14	3.6	25.4	12	0	0
Tree 16	13	2.1	15.24	1	0	0
Tree 17	27	1.1	10.16	1	0	0
Tree 18	8	1.7	12.7	1	0	0
Tree 19	6	2.7	27.94	12	0	0
Tree 20	13	2.6	20.32	6	1	0
Researchers:	Sam, Seth, Eli				Date:	2013-05-11
Site	Goldfield	GPS Waypoints:	403-404	GPS Unit:
	Distance (m)	Height (m)	Diameter (cm)	Branches	Inflorescences	Fruits	Fruit Mass
Tree 1	4	0.25	2.54	1	0	0	1.76
Tree 2	10	1	12.7	2	0	0
Tree 3	2	1.5	17.78	1	0	0
Tree 4	8	3.3	22.86	26	7	0
Tree 5	4	3.6	45.72	38	16	1
Tree 6	5	3	25.4	2	1	0
Tree 7	12	1.7	17.78	1	0	0
Tree 8	17	3	33.02	18	8	6
Tree 9	9	3.9	33.02	20	10	4
Tree 10	26	4	35.56	8	2	0
Tree 11	2	2.8	25.4	4	1	8
Tree 12	14	1.2	15.24	1	0	0
Tree 13	11	3.8	30.48	12	2	0
Tree 14	17	2.6	27.94	7	4	3
Tree 15	12	2.8	22.86	2	1	0
Tree 16	6	3.3	30.48	16	1	0
Tree 17	21	3.9	25.4	12	0	0
Tree 18	14	2.6	25.4	10	4	0
Tree 19	3	3.6	27.94	10	3	0
Tree 20	23	4.8	27.94	62	3	0
Researchers:	Sam, Seth, Eli				Date:	2013-05-11
Site	Goldfield	GPS Waypoints:	405-406	GPS Unit:
	Distance (m)	Height (m)	Diameter (cm)	Branches	Inflorescences	Fruits	Fruit Mass
Tree 1	4	2.6	20.32	3	3	6	6.16
Tree 2	23	1.9	25.4	1	1	0
Tree 3	10	4.4	30.48	26	6	20
Tree 4	41	2	20.32	1	0	0
Tree 5	48	0.5	10.16	1	0	0
Tree 6	50	2.7	20.32	2	0	0
Tree 7	48	0.5	10.16	1	0	0
Tree 8	19	4.1	43.18	33	1	0
Tree 9	130	3	25.4	24	1	0
Tree 10	21	5.5	53.34	28	2	0
Tree 11	8	6	50.8	30	6	4
Tree 12	35	6	50.8	33	11	1
Tree 13	19	1	15.24	1	0	0
Tree 14	13	6.5	58.42	36	6	2
Tree 15	4	1.2	15.24	1	0	0
Tree 16	30	4	40.64	24	7	2
Tree 17	38	4.2	60.96	22	2	0
Tree 18	60	1.5	15.24	1	0	0
Tree 19	60	5.2	45.72	21	9	0
Tree 20	60	3.5	45.72	22	7	60
Researchers:	Sam, Seth, Eli				Date:	2013-05-11
Site	Goldfield	GPS Waypoints:	407-408	GPS Unit:
	Distance (m)	Height (m)	Diameter (cm)	Branches	Inflorescences	Fruits	Fruit Mass
Tree 1	4	2.9	27.94	3	0	0	1.37
Tree 2	4	1.3	17.78	1	0	0
Tree 3	5	1	15.24	1	0	0
Tree 4	14	4	33.02	15	9	70
Tree 5	20	1.5	17.78	1	0	0
Tree 6	8	3.4	35.56	18	3	30
Tree 7	10	0.3	10.16	1	0	0
Tree 8	17	1.2	25.4	1	0	0
Tree 9	28	2.2	17.78	2	1	7
Tree 10	34	0.5	10.16	1	0	0
Tree 11	55	3.3	22.86	14	7	0
Tree 12	20	3.1	33.02	12	3	16
Tree 13	40	5	38.1	26	9	30
Tree 14	32	1	15.24	1	0	0
Tree 15	35	3.2	22.86	5	2	0
Tree 16	25	3.8	38.1	13	7	16
Tree 17	17	5.2	35.56	14	2	7
Tree 18	46	1.3	12.7	1	0	0
Tree 19	13	1.3	12.7	1	0	9
Tree 20	37	6	33.02	12	6	22
Researchers:	Sam, Seth, Eli				Date:	2013-05-11
Site	Goldfield	GPS Waypoints:	409-410	GPS Unit:
	Distance (m)	Height (m)	Diameter (cm)	Branches	Inflorescences	Fruits	Fruit Mass
Tree 1	7	3.4	25.4	4	0	0	1.64
Tree 2	13	5.1	35.56	52	15	85
Tree 3	11	3.3	25.4	15	4	5
Tree 4	7	2	27.94	4	1	0
Tree 5	35	1.7	15.24	1	1	6
Tree 6	27	5.2	33.02	17	4	15
Tree 7	48	2.8	22.86	2	1	0
Tree 8	45	1.7	12.7	1	0	0
Tree 9	18	1.5	12.7	1	0	0
Tree 10	18	2.8	22.86	4	1	0
Tree 11	10	1	7.62	1	0	0
Tree 12	25	1	12.7	1	0	0
Tree 13	14	1.7	20.32	1	1	0
Tree 14	14	0.6	7.62	1	0	0
Tree 15	4	5.5	53.34	32	13	30
Tree 16	31	1.5	20.32	1	0	0
Tree 17	18	2	20.32	1	0	0
Tree 18	41	1.9	12.7	1	1	0
Tree 19	7	1.4	12.7	1	0	0
Tree 20	22	3.1	25.4	6	4	50
Researchers:	Sam, Seth, Eli				Date:	2013-04-11
Site	Goldfield	GPS Waypoints:	411-412	GPS Unit:
	2
	Distance (m)	Height (m)	Diameter (cm)	Branches	Inflorescences	Fruits	Fruit Mass
Tree 1	6	0.4	7.62	1	0	0	1.35
Tree 2	8	2.1	25.4	1	0	0
Tree 3	3	0.2	7.62	1	0	0
Tree 4	32	3.4	27.94	12	0	0
Tree 5	55	4.5	71.12	80	9	40
Tree 6	5	2.6	33.02	2	1	0
Tree 7	10	3	25.4	6	3	10
Tree 8	45	2.9	17.78	4	2	0
Tree 9	5	1.7	15.24	1	0	0
Tree 10	19	2.8	22.86	5	2	12
Tree 11	5	5.6	40.64	12	4	0
Tree 12	5	3.9	53.34	18	2	0
Tree 13	13	1.5	17.78	1	0	0
Tree 14	60	3.5	30.48	9	6	15
Tree 15	13	1	7.62	1	0	0
Tree 16	13	0.2	5.08	1	0	0
Tree 17	15	3.1	22.86	2	0	0
Tree 18	33	3.4	27.94	6	2	10
Tree 19	17	3.9	30.48	17	6	0
Tree 20	43	1	10.16	1	0	0
Researchers:	Sam, Seth, Eli				Date:	2013-04-11
Site	Goldfield	GPS Waypoints:	413-414	GPS Unit:
	2
	Distance (m)	Height (m)	Diameter (cm)	Branches	Inflorescences	Fruits	Fruit Mass
Tree 1	16	1.5	12.7	1	0	0	1.53
Tree 2	43	2	33.02	1	0	0
Tree 3	13	2.7	27.94	4	3	7
Tree 4	10	1.8	20.32	1	0	0
Tree 5	8	0.4	35.56	2	0	0
Tree 6	14	1.8	22.86	1	0	0
Tree 7	10	2.7	25.4	2	1	12
Tree 8	23	1.3	12.7	1	0	0
Tree 9	15	1.2	7.62	1	0	0
Tree 10	4	3.7	27.94	6	2	0
Tree 11	2	5.3	43.18	13	2	20
Tree 12	9	1.7	20.32	1	0	0
Tree 13	11	3.3	25.4	13	7	45
Tree 14	12	1.3	10.16	1	0	0
Tree 15	21	1.2	20.32	1	0	0
Tree 16	50	4	27.94	5	0	0
Tree 17	16	1.6	20.32	1	0	0
Tree 18	44	2.3	20.32	2	1	0
Tree 19	30	4	27.94	2	1	0
Tree 20	19	2.2	27.94	1	0	0
Researchers:	Sam, Seth, Eli				Date:	2013-05-11
Site	Lida	GPS Waypoints:	415-416	GPS Unit:
	Distance (m)	Height (m)	Diameter (cm)	Branches	Inflorescences	Fruits	Fruit Mass
Tree 1	8	2.8	22.86	13	5	80	4.25
Tree 2	5	1.9	22.86	4	2	14
Tree 3	2	3.5	33.02	12	0	0
Tree 4	10	3.1	20.32	12	3	20
Tree 5	7	1.8	20.32	1	0	0
Tree 6	2	3.2	27.94	4	4	30
Tree 7	5	2.6	20.32	5	3	65
Tree 8	5	1	12.7	1	0	0
Tree 9	4	1.5	12.7	1	0	0
Tree 10	5	2.1	20.32	3	1	2
Tree 11	6	2.8	22.86	3	1	23
Tree 12	6	3.1	22.86	4	1	30
Tree 13	8	0.2	7.62	1	0	0
Tree 14	8	2.2	22.86	6	0	0
Tree 15	3	0.7	7.62	1	0	0
Tree 16	1	0.1	5.08	1	0	0
Tree 17	6	1.5	20.32	1	0	0
Tree 18	2	1	15.24	1	0	0
Tree 19	5	2.5	12.7	2	0	0
Tree 20	8	0.6	12.7	1	0	0
Researchers:	Sam, Seth, Eli				Date:	2013-05-11
Site	Lida	GPS Waypoints:	416-417	GPS Unit:
	Distance (m)	Height (m)	Diameter (cm)	Branches	Inflorescences	Fruits	Fruit Mass
Tree 1	4	2.3	20.32	4	2	22	3.06
Tree 2	3	2.8	20.32	6	0	0
Tree 3	3	1.3	15.24	1	0	0
Tree 4	3	0.2	5.08	1	0	0
Tree 5	2	2.1	17.78	2	1	30
Tree 6	11	2.5	20.32	10	4	70
Tree 7	8	1	12.7	1	0	0
Tree 8	7	1	10.16	1	0	0
Tree 9	5	1.7	20.32	3	1	25
Tree 10	2	1.2	12.7	1	0	0
Tree 11	3	2.2	20.32	10	0	0
Tree 12	3	3	17.78	9	4	40
Tree 13	10	2	17.78	2	2	20
Tree 14	10	2.2	17.78	6	4	43
Tree 15	1	1.4	15.24	2	1	25
Tree 16	5	0.1	5.08	1	0	0
Tree 17	2	0.1	5.08	1	0	0
Tree 18	1	1	7.62	1	0	0
Tree 19	17	2.1	17.78	4	3	45
Tree 20	7	3.2	25.4	18	3	35
Researchers:	Sam, Seth, Eli				Date:	2013-04-11
Site	Lida	GPS Waypoints:	418-419	GPS Unit:
	Distance (m)	Height (m)	Diameter (cm)	Branches	Inflorescences	Fruits	Fruit Mass
Tree 1	11	2	20.32	2	2	55	3.65
Tree 2	5	1.7	20.32	3	0	0
Tree 3	5	0.1	5.08	1	0	0
Tree 4	4	2.7	17.78	15	2	18
Tree 5	8	3	17.78	4	1	20
Tree 6	10	2.3	15.24	16	2	10
Tree 7	5	1.8	20.32	2	2	36
Tree 8	4	2.9	22.86	21	3	22
Tree 9	8	3	17.78	3	3	20
Tree 10	2	1.2	17.78	2	0	0
Tree 11	3	1.4	12.7	1	1	25
Tree 12	3	2.9	20.32	9	3	24
Tree 13	3	1.9	15.24	2	0	0
Tree 14	10	2.8	20.32	7	1	25
Tree 15	6	2	17.78	5	1	0
Tree 16	24	2.9	20.32	9	4	60
Tree 17	9	1.6	15.24	1	1	2
Tree 18	4	2.4	15.24	10	2	50
Tree 19	4	1.1	17.78	1	0	0
Tree 20	3	0.5	5.08	1	0	0
Researchers:	Sam, Seth, Eli				Date:	2013-05-11
Site	Lida	GPS Waypoints:	420-421	GPS Unit:
	Distance (m)	Height (m)	Diameter (cm)	Branches	Inflorescences	Fruits	Fruit Mass
Tree 1	7	3	20.32	6	1	12	4.54
Tree 2	4	3	20.32	4	4	50
Tree 3	7	0.2	5.08	1	0	0
Tree 4	5	2.6	17.78	8	2	17
Tree 5	15	1.6	20.32	2	1	30
Tree 6	2	1.7	17.78	1	1	35
Tree 7	11	2	15.24	20	10	80
Tree 8	9	1.1	10.16	1	0	0
Tree 9	10	1.7	17.78	1	0	0
Tree 10	7	0.3	5.08	1	0	0
Tree 11	5	1	12.7	1	0	0
Tree 12	7	3.4	27.94	18	7	80
Tree 13	8	1.2	10.16	1	0	0
Tree 14	7	2.3	22.86	8	1	18
Tree 15	15	2.5	20.32	2	2	48
Tree 16	10	1.8	17.78	1	0	0
Tree 17	6	1.2	12.7	1	0	0
Tree 18	11	2	20.32	1	0	0
Tree 19	9	1.7	17.78	2	2	16
Tree 20	7	1.3	17.78	1	1	22
Researchers:	Sam, Seth, Eli				Date:	2013-05-11
Site	Lida	GPS Waypoints:	422-423	GPS Unit:
	Distance (m)	Height (m)	Diameter (cm)	Branches	Inflorescences	Fruits	Fruit Mass
Tree 1	7	2.9	20.32	8	4	45	3.91
Tree 2	7	1.7	20.32	2	2	25
Tree 3	7	1.4	17.78	2	1	4
Tree 4	6	0.4	7.62	1	0	0
Tree 5	6	0.7	15.24	1	0	0
Tree 6	7	7.2	20.32	14	12	42
Tree 7	8	2.7	20.32	8	1	18
Tree 8	4	1.2	7.62	1	0	0
Tree 9	5	3	30.48	5	5	38
Tree 10	5	1	10.16	1	0	0
Tree 11	4	1.6	12.7	1	0	0
Tree 12	5	0.1	2.54	1	0	0
Tree 13	8	1.2	12.7	1	0	0
Tree 14	10	1.5	17.78	1	0	0
Tree 15	5	0.9	10.16	1	0	0
Tree 16	9	2.8	25.4	20	12	140
Tree 17	5	0.3	5.08	1	0	0
Tree 18	9	1.2	20.32	1	0	0
Tree 19	5	1.3	15.24	3	3	28
Tree 20	3	0.2	7.62	1	0	0
Researchers:	Sam, Seth, Eli				Date:	2013-05-11
Site	Lida	GPS Waypoints:	424-425	GPS Unit:
	Distance (m)	Height (m)	Diameter (cm)	Branches	Inflorescences	Fruits	Fruit Mass
Tree 1	5	3.6	10.16	23	3	13	1.75
Tree 2	8	1.4	12.7	1	1	0
Tree 3	9	2.2	17.78	2	1	4
Tree 4	13	1.8	17.78	1	0	0
Tree 5	9	2.4	20.32	1	0	0
Tree 6	3	2.8	20.32	3	3	12
Tree 7	8	2.2	17.78	7	0	0
Tree 8	11	2.1	17.78	2	0	0
Tree 9	10	1.7	17.78	1	1	1
Tree 10	5	1.5	17.78	2	0	0
Tree 11	24	1.2	15.24	1	0	0
Tree 12	8	1.6	20.32	2	0	0
Tree 13	7	2.2	17.78	8	0	0
Tree 14	10	2.8	27.94	7	0	0
Tree 15	7	1.7	20.32	2	0	0
Tree 16	12	1.6	15.24	1	1	20
Tree 17	6	1.2	12.7	4	0	0
Tree 18	1	3.4	35.56	35	8	65
Tree 19	12	2.8	20.32	7	6	28
Tree 20	6	2.6	22.86	8	4	18
Researchers:	Sam, Seth, Eli				Date:
Site	Searchlight	GPS Waypoints:	449-450	GPS Unit:
	Distance (m)	Height (m)	Diameter (cm)	Branches	Inflorescences	Fruits	Fruit Mass
Tree 1	4	3	17.78	3	0	0	10.49
Tree 2	20	5.1	45.72	84	7	120
Tree 3	41	3.3	30.48	24	0	0
Tree 4	42	5.2	38.1	49	9	155
Tree 5	38	1.8	17.78	6	0	0
Tree 6	24	4.7	22.86	21	6	3
Tree 7	35	7.4	50.8	26	10	93
Tree 8	27	5	35.56	67	15	55
Tree 9	15	6.4	30.48	28	1	0
Tree 10	35	3.1	27.94	14	1	1
Tree 11	26	1	7.62	1	0	0
Tree 12	32	6.1	50.8	120	20	30
Tree 13	41	1.2	10.16	2	0	0
Tree 14	11	4.3	30.48	22	1	18
Tree 15	12	6.1	45.72	53	0	58
Tree 16	38	3.6	20.32	7	4	45
Tree 17	4	6.5	40.64	73	10	60
Tree 18	1	4.5	30.48	29	2	38
Tree 19	21	2.2	20.32	10	2	10
Tree 20	18	6.4	35.56	41	4	73
Researchers:	Sam, Seth, Eli				Date:
Site	Searchlight	GPS Waypoints:	451-452	GPS Unit:
	Distance (m)	Height (m)	Diameter (cm)	Branches	Inflorescences	Fruits	Fruit Mass
Tree 1	9	2.2	10.16	6	0	0	15.25
Tree 2	16	6	22.86	16	0	0
Tree 3	24	3.2	22.86	17	0	0
Tree 4	10	1	5.08	2	0	0
Tree 5	7	6.8	33.02	44	7	4
Tree 6	12	5.9	38.1	66	10	125
Tree 7	15	5.6	27.94	53	5	20
Tree 8	18	4.4	27.94	27	2	25
Tree 9	18	2.5	25.4	28	3	22
Tree 10	15	5.2	20.32	18	3	35
Tree 11	3	1.2	5.08	1	0	0
Tree 12	12	2.9	20.32	8	5	0
Tree 13	30	6.8	30.48	34	5	40
Tree 14	4	3.3	22.86	16	3	12
Tree 15	5	2.5	17.78	6	1	9
Tree 16	7	2.7	12.7	5	1	14
Tree 17	17	3.1	10.16	7	3	9
Tree 18	7	1.4	12.7	2	0	0
Tree 19	0	0.9	7.62	1	0	0
Tree 20	11	3.2	25.4	29	12	55
Researchers:	Sam, Seth, Eli				Date:
Site	Searchlight	GPS Waypoints:	453-454	GPS Unit:
	Distance (m)	Height (m)	Diameter (cm)	Branches	Inflorescences	Fruits	Fruit Mass
Tree 1	8	1.7	12.7	3	0	0	8.55
Tree 2	8	6	27.94	45	7	53
Tree 3	3	1	5.08	1	0	0
Tree 4	11	5	25.4	1	2	31
Tree 5	2	1.2	7.62	1	0	0
Tree 6	8	5	17.78	16	2	10
Tree 7	7	1.3	10.16	4	0	0
Tree 8	5	1.7	20.32	3	0	0
Tree 9	22	3.8	22.86	5	1	37
Tree 10	10	5.4	33.02	37	5	43
Tree 11	40	1.1	7.62	1	0	0
Tree 12	7	4.2	27.94	18	4	23
Tree 13	8	5.3	27.94	54	13	94
Tree 14	9	2.2	12.7	4	0	0
Tree 15	12	2.3	17.78	3	2	15
Tree 16	2	5.1	33.02	35	3	37
Tree 17	22	0.6	5.08	1	0	0
Tree 18	11	1.8	17.78	4	0	0
Tree 19	18	5.2	22.86	21	3	34
Tree 20	2	1.6	10.16	2	0	0
Researchers:	Sam, Seth, Eli				Date:
Site	Searchlight	GPS Waypoints:	455-456	GPS Unit:
	Distance (m)	Height (m)	Diameter (cm)	Branches	Inflorescences	Fruits	Fruit Mass
Tree 1	5	2	15.24	1	0	0	11.22
Tree 2	14	3.6	22.86	22	9	50
Tree 3	11	5	22.86	20	7	48
Tree 4	6	3.9	45.72	26	1	40
Tree 5	5	2.2	20.32	6	0	0
Tree 6	11	2.4	15.24	2	0	0
Tree 7	20	1.2	7.62	3	0	0
Tree 8	10	0.4	10.16	1	0	0
Tree 9	6	6	43.18	53	14	83
Tree 10	9	3.2	15.24	9	3	9
Tree 11	5	3.6	20.32	20	2	47
Tree 12	11	3.2	27.94	8	3	47
Tree 13	33	2.3	10.16	4	4	4
Tree 14	1	2.3	15.24	3	0	0
Tree 15	25	1.1	7.62	1	0	0
Tree 16	4	4.2	27.94	38	9	60
Tree 17	15	0.5	2.54	1	0	0
Tree 18	13	4.3	22.86	16	2	27
Tree 19	38	0.8	7.62	1	0	0
Tree 20	7	3	17.78	22	4	33
Tree 21	27	7.4	27.94	21	8	40
Researchers:	Sam, Seth, Eli				Date:
Site	Cima Dome	GPS Waypoints:	461-462	GPS Unit:
	Distance (m)	Height (m)	Diameter (cm)	Branches	Inflorescences	Fruits	Fruit Mass
Tree 1	4	1.7	15.24	4	0	0	9.94
Tree 2	7	2.5	15.24	2	0	0
Tree 3	5	7.3	22.86	17	0	0
Tree 4	6	1.9	12.7	12	0	0
Tree 5	3	3.6	20.32	2	0	0
Tree 6	2	1.2	7.62	2	0	0
Tree 7	12	3.9	25.4	12	0	0
Tree 8	8	4.3	27.94	26	2	45
Tree 9	10	2.1	15.24	3	2	12
Tree 10	6	6	40.64	59	0	0
Tree 11	5	5.1	35.56	24	5	106
Tree 12	11	2	15.24	3	0	0
Tree 13	6	1.9	12.7	4	0	0
Tree 14	3	1.2	5.08	2	0	0
Tree 15	5	6.4	50.8	77	27	255
Tree 16	12	5.1	35.56	56	12	14
Tree 17	13	0.4	2.54	1	0	0
Tree 18	7	5.2	38.1	38	4	84
Tree 19	6	3.5	35.56	32	0	0
Tree 20	5	5.7	33.02	15	0	0
Researchers:	Sam, Seth, Eli				Date:
Site	Cima Dome	GPS Waypoints:	464-465	GPS Unit:
	Distance (m)	Height (m)	Diameter (cm)	Branches	Inflorescences	Fruits	Fruit Mass
Tree 1	8	2.2	17.78	4	0	0	8.61
Tree 2	4	0.9	5.08	1	0	0
Tree 3	5	2.9	25.4	9	3	70
Tree 4	6	5.1	38.1	50	27	245
Tree 5	4	2.3	15.24	3	0	0
Tree 6	15	5.5	45.72	87	23	315
Tree 7	17	2.4	17.78	9	1	25	symbols
Tree 8	2	2.1	15.24	3	1	18
Tree 9	5	3.2	25.4	6	4	22
Tree 10	7	2.3	10.16	4	0	0
Tree 11	10	2.2	15.24	3	0	0
Tree 12	9	3	27.94	24	8	110
Tree 13	7	4.1	25.4	28	5	50
Tree 14	4	0.4	2.54	1	0	0
Tree 15	4	3.5	33.02	38	8	113
Tree 16	7	1.2	10.16	2	0	0
Tree 17	7	4.7	38.1	52	6	90
Tree 18	3	0.9	7.62	12	0	0
Tree 19	9	2.6	10.16	2	0	0
Tree 20
Researchers:	Sam, Seth, Eli				Date:
Site	Searchlight	GPS Waypoints:	457-458	GPS Unit:
	Distance (m)	Height (m)	Diameter (cm)	Branches	Inflorescences	Fruits	Fruit Mass
Tree 1	16	1.6	10.16	6	0	0	10.81
Tree 2	12	4.2	27.94	43	4	55
Tree 3	6	2.7	17.78	8	3	14
Tree 4	10	7.3	30.48	29	9	30
Tree 5	6	2.9	20.32	15	1	12
Tree 6	40	3.1	20.32	7	1	7
Tree 7	4	5.2	20.32	15	1	7
Tree 8	11	3.2	30.48	18	1	1
Tree 9	9	2	12.7	2	0	0
Tree 10	8	3.3	12.7	16	6	40
Tree 11	7	4.4	20.32	12	3	7
Tree 12	12	5	27.94	31	6	43
Tree 13	8	1.6	12.7	4	0	0
Tree 14	25	6.5	30.48	34	5	33
Tree 15	6	1.8	10.16	2	1	1
Tree 16	17	5.3	27.94	39	5	113
Tree 17	5	3.1	30.48	36	5	28
Tree 18	8	3.6	33.02	28	0	0
Tree 19	13	2.8	15.24	2	1	12
Tree 20	17	6.6	33.02	72	15	96
Researchers:	Sam, Seth, Eli				Date:
Site	Searchlight	GPS Waypoints:	459-460	GPS Unit:
	Distance (m)	Height (m)	Diameter (cm)	Branches	Inflorescences	Fruits	Fruit Mass
Tree 1	8	2.1	15.24	5	2	9	8.81
Tree 2	10	3.4	22.86	27	5	32
Tree 3	4	1.2	7.62	1	0	0
Tree 4	15	3.8	33.02	23	1	22
Tree 5	7	1.4	7.62	1	0	0
Tree 6	14	2.5	12.7	7	0	0
Tree 7	9	1.5	7.62	1	0	0
Tree 8	11	1.5	7.62	2	0	0
Tree 9	8	2.7	20.32	22	1	14
Tree 10	6	3.3	27.94	28	2	36
Tree 11	3	1	7.62	1	0	0
Tree 12	4	2.3	17.78	4	0	0
Tree 13	12	3.3	15.24	8	0	0
Tree 14	16	5.3	17.78	9	3	10
Tree 15	4	1.2	7.62	1	0	0
Tree 16	9	4	27.94	34	11	10
Tree 17	16	2.1	12.7	2	1	3
Tree 18	16	4	27.94	24	5	60
Tree 19	11	1.9	12.7	2	0	0
Tree 20	16	1.1	10.16	5	0	0
Researchers:	Sam, Seth, Eli				Date:
Site	Cima Dome	GPS Waypoints:	466-467	GPS Unit:
	Distance (m)	Height (m)	Diameter (cm)	Branches	Inflorescences	Fruits	Fruit Mass
Tree 1	6	6.6	38.1	27	15	30	9.61
Tree 2	7	1.8	15.24	4	6	0
Tree 3	7	2.2	12.7	2	0	0
Tree 4	13	2.6	20.32	19	2	32
Tree 5	10	5	20.32	18	8	43
Tree 6	18	7.6	38.1	37	12	106
Tree 7	4	0.6	5.08	1	0	0
Tree 8	12	3.2	20.32	8	0	0
Tree 9	9	3.2	25.4	17	3	38
Tree 10	8	2.6	33.02	27	2	33
Tree 11	17	3.6	33.02	11	1	18
Tree 12	9	3.6	25.4	13	2	33
Tree 13	11	1	7.62	1	0	0
Tree 14	5	9	22.86	9	3	33
Tree 15	5	2.5	15.24	3	0	0
Tree 16	17	2.1	10.16	2	0	0
Tree 17	7	3.9	22.86	18	8	87
Tree 18	7	2.4	12.7	4	0	0
Tree 19	3	1.7	10.16	2	0	0
Tree 20	3	2.7	17.78	6	1	9
Researchers:	Sam, Seth, Eli				Date:
Site	Cima Dome	GPS Waypoints:	468-469	GPS Unit:
	Distance (m)	Height (m)	Diameter (cm)	Branches	Inflorescences	Fruits	Fruit Mass
Tree 1	4	0.8	2.54	1	0	0	8.57
Tree 2	12	2.3	12.7	2	0	0
Tree 3	3	3.6	0	5	0	0
Tree 4	4	0.6	40.64	58	6	68
Tree 5	8	5	20.32	29	7	30
Tree 6	3	2.5	12.7	5	0	0
Tree 7	5	2.7	15.24	7	0	0
Tree 8	9	1.4	20.32	11	0	0
Tree 9	5	3.5	22.86	16	2	0
Tree 10	3	1.5	15.24	4	0	0
Tree 11	5	1.8	10.16	4	0	0
Tree 12	15	0.8	5.08	1	0	0
Tree 13	7	4.7	25.4	38	6	48
Tree 14	6	2.8	22.86	12	1	19
Tree 15	8	5.2	35.56	26	2	8
Tree 16	2	1.2	12.7	5	0	0
Tree 17	12	3.3	17.78	4	0	0
Tree 18	1	1.5	12.7	2	0	0
Tree 19	5	5.1	43.18	27	0	0
Tree 20
Researchers:	Sam, Seth, Eli				Date:
Site	Cima Dome	GPS Waypoints:	470-471	GPS Unit:
	Distance (m)	Height (m)	Diameter (cm)	Branches	Inflorescences	Fruits	Fruit Mass
Tree 1	9	1.5	7.62	5	0	0	12.22
Tree 2	5	2.5	15.24	4	0	0
Tree 3	7	3	15.24	5	2	22
Tree 4	6	3.1	17.78	5	2	13
Tree 5	6	7.8	48.26	26	3	59
Tree 6	10	3.9	20.32	6	1	23
Tree 7	2	3.3	17.78	8	0	0
Tree 8	3	1.4	7.62	2	0	0
Tree 9	4	3.7	22.86	16	5	23
Tree 10	10	5	27.94	22	2	36
Tree 11	8	2.7	20.32	6	0	0
Tree 12	9	3.5	20.32	5	0	0
Tree 13	7	3	22.86	14	2	24
Tree 14	5	1.7	10.16	2	0	0
Tree 15	4	2.1	22.86	17	0	0
Tree 16	8	3.2	22.86	11	4	50
Tree 17	16	3.6	15.24	6	0	0
Tree 18	16	3.8	25.4	6	0	0
Tree 19	13	1.4	7.62	2	0	0
Tree 20	8	7.7	20.32	16	0	0
Researchers:	Sam, Seth, Eli				Date:
Site	Cima Dome	GPS Waypoints:	472-473	GPS Unit:
	Distance (m)	Height (m)	Diameter (cm)	Branches	Inflorescences	Fruits	Fruit Mass
Tree 1	6	2.9	15.24	2	1	16	8.41
Tree 2	8	7.4	30.48	17	7	53
Tree 3	6	1.8	12.7	3	0	0
Tree 4	11	6.4	33.02	37	10	51
Tree 5	5	3.4	22.86	19	3	35
Tree 6	7	2.1	12.7	2	0	0
Tree 7	5	2.6	25.4	9	2	47
Tree 8	18	3.9	15.24	9	1	0
Tree 9	6	0.9	7.62	1	0	0
Tree 10	8	3	22.86	7	1	38
Tree 11	15	4.2	22.86	30	3	22
Tree 12	9	2.5	17.78	3	0	0
Tree 13	4	2.1	15.24	2	0	0
Tree 14	4	2.1	15.24	9	0	0
Tree 15	3	4.1	27.94	14	7	46
Tree 16	4	3.7	17.78	3	0	0
Tree 17	3	1.8	7.62	2	0	0
Tree 18	18	3.1	15.24	5	2	25
Tree 19	9	3.2	20.32	9	5	70
Tree 20	7	7.1	27.94	25	2	26
Researchers:	Sam, Seth, Eli				Date:	2013-05-17
Site	Pahrump	GPS Waypoints:	474-475	GPS Unit:
	Distance (m)	Height (m)	Diameter (cm)	Branches	Inflorescences	Fruits	Fruit Mass
Tree 1	9	0.5	5.08	1	0	0	10.99
Tree 2	10	3.3	33.02	36	15	198
Tree 3	17	2.1	15.24	3	0	0
Tree 4	55	2.5	17.78	10	5	60
Tree 5	5	2.2	20.32	19	14	201
Tree 6	30	2.4	30.48	22	9	102
Tree 7	7	2.8	20.32	28	12	78
Tree 8	9	2.5	27.94	20	7	115
Tree 9	4	2.3	17.78	13	4	32
Tree 10	24	0.2	2.54	1	0	0
Tree 11	12	2.8	35.56	18	3	63
Tree 12	6	1.6	10.16	3	2	3
Tree 13	13	1.4	7.62	2	1	7
Tree 14	7	2.8	27.94	18	3	68
Tree 15	5	2.1	17.78	6	1	38
Tree 16	6	1.7	15.24	5	0	0
Tree 17	10	2	15.24	3	2	37
Tree 18	6	0.1	2.54	1	0	0
Tree 19	4	2.1	22.86	10	7	79
Tree 20	11	2.2	15.24	9	4	19
Researchers:	Sam, Seth, Eli				Date:	2013-05-17
Site	Pahrump	GPS Waypoints:	476-477	GPS Unit:
	Distance (m)	Height (m)	Diameter (cm)	Branches	Inflorescences	Fruits	Fruit Mass
Tree 1	7	2	15.24	2	0	0	10.52
Tree 2	4	0.3	2.54	1	0	0
Tree 3	19	4.3	27.94	26	3	24
Tree 4	23	1.9	17.78	9	1	15
Tree 5	15	2.4	25.4	19	1	20
Tree 6	13	1.6	12.7	7	0	0
Tree 7	11	0.3	5.08	1	0	0
Tree 8	15	2.3	15.24	8	1	14
Tree 9	7	1	7.62	1	0	0
Tree 10	10	1.8	10.16	1	1	0
Tree 11	9	3.3	30.48	23	3	37
Tree 12	13	0.5	5.08	1	0	0
Tree 13	34	0.3	2.54	1	0	0
Tree 14	8	2.4	17.78	4	2	36
Tree 15	48	1.1	7.62	2	0	0
Tree 16	9	2.2	15.24	4	2	25
Tree 17	35	1	7.62	1	0	0
Tree 18	27	2.1	20.32	17	0	0
Tree 19	4	1.3	7.62	1	0	0
Tree 20	6	2.2	15.24	6	0	0
Researchers:	Sam, Seth, Eli				Date:	2013-05-17
Site	Pahrump	GPS Waypoints:	478-479	GPS Unit:
	Distance (m)	Height (m)	Diameter (cm)	Branches	Inflorescences	Fruits	Fruit Mass
Tree 1	8	0.3	7.62	1	0	0	10.83
Tree 2	12	2.4	15.24	2	0	0
Tree 3	10	0.8	5.08	1	0	0
Tree 4	2	2.7	27.94	23	3	47
Tree 5	18	2.7	22.86	15	2	27
Tree 6	22	1.5	10.16	2	0	0
Tree 7	7	2.5	20.32	5	1	17
Tree 8	5	3	20.32	10	0	0
Tree 9	4	2.4	20.32	6	1	33
Tree 10	5	2.5	20.32	4	0	0
Tree 11	5	0.2	2.54	1	0	0
Tree 12	4	2.1	17.78	8	2	33
Tree 13	6	0.1	2.54	1	0	0
Tree 14	14	2.2	12.7	4	1	29
Tree 15	21	0.2	2.54	1	0	0
Tree 16	13	1.1	10.16	2	0	0
Tree 17	8	2.7	22.86	9	4	34
Tree 18	9	2.1	15.24	7	0	0
Tree 19	11	2.3	20.32	12	1	37
Tree 20	5	3.1	20.32	6	0	0
Researchers:	Sam, Seth, Eli				Date:	2013-05-17
Site	Pahrump	GPS Waypoints:	480-481	GPS Unit:
	Distance (m)	Height (m)	Diameter (cm)	Branches	Inflorescences	Fruits	Fruit Mass
Tree 1	22	2.6	22.86	8	1	40	11.8
Tree 2	18	2.9	25.4	17	6	96
Tree 3	19	3.1	20.32	12	30	31
Tree 4	34	1.8	20.32	8	0	0
Tree 5	84	2.3	20.32	7	0	0
Tree 6	8	0.2	5.08	1	1	0
Tree 7	4	2.3	25.4	12	0	27
Tree 8	3	2.2	17.78	7	2	0
Tree 9	12	1.8	17.78	4	0	2
Tree 10	7	1.8	15.24	1	0	0
Tree 11	3	1.7	15.24	2	0	0
Tree 12	46	2.4	17.78	7	0	0
Tree 13	4	1.6	12.7	2	0	0
Tree 14	35	2.2	12.7	2	0	0
Tree 15	21	3.3	25.4	21	4	94
Tree 16	30	3.2	25.4	23	4	13
Tree 17	25	4.3	35.56	19	2	37
Tree 18	27	3	63.5	7	4	11
Tree 19	28	2.3	27.94	26	0	0
Tree 20	13	1	7.62	5	0	0
Researchers:	Sam, Seth, Eli				Date:	2013-05-17
Site	Pahrump	GPS Waypoints:	482-483	GPS Unit:
	2
	Distance (m)	Height (m)	Diameter (cm)	Branches	Inflorescences	Fruits	Fruit Mass
Tree 1	11	3	27.94	23	6	67	14.98
Tree 2	9	2.3	20.32	8	0	0
Tree 3	8	2.3	15.24	6	3	15
Tree 4	29	3.1	27.94	9	5	76
Tree 5	12	2.5	25.4	10	1	14
Tree 6	10	2.1	20.32	7	1	13
Tree 7	17	2.6	22.86	7	1	16
Tree 8	40	2.2	17.78	9	2	12
Tree 9	6	3.4	25.4	15	1	23
Tree 10	41	2.4	20.32	18	0	0
Tree 11	16	3.7	27.94	20	6	41
Tree 12	35	5.1	30.48	23	2	27
Tree 13	22	0.2	2.54	1	0	0
Tree 14	12	2.2	20.32	6	0	0
Tree 15	6	3.2	38.1	36	5	67
Tree 16	13	4.4	30.48	13	0	0
Tree 17	4	3.2	20.32	14	2	46
Tree 18	49	3.1	30.48	27	5	72
Tree 19	3	0.1	2.54	1	0	0
Tree 20	28	3	30.48	8	2	50
Researchers:	Sam, Seth, Eli				Date:	2013-05-17
Site	Pahrump	GPS Waypoints:	484-485	GPS Unit:
	Distance (m)	Height (m)	Diameter (cm)	Branches	Inflorescences	Fruits	Fruit Mass
Tree 1	15	3.8	33.02	25	1	26	10.01
Tree 2	8	1	5.08	1	0	0
Tree 3	9	0.3	2.54	1	0	0
Tree 4	26	2.1	20.32	18	1	30
Tree 5	110	2.3	20.32	15	5	29
Tree 6	7	1.8	20.32	6	0	0
Tree 7	11	2.6	48.26	16	3	17
Tree 8	42	2.4	17.78	8	1	1
Tree 9	150	2.2	17.78	5	1	17
Tree 10	48	3.1	20.32	11	1	18
Tree 11	25	3.1	15.24	7	4	65
Tree 12	11	1.7	17.78	9	3	33
Tree 13	150	1.2	17.78	2	1	8
Tree 14	9	2.9	25.4	23	4	41
Tree 15	30	2.2	20.32	15	2	9
Tree 16	11	1.6	17.78	7	0	0
Tree 17	8	3.6	30.48	28	2	50
Tree 18	40	3.5	25.4	23	2	34
Tree 19	11	3.6	22.86	9	2	31
Tree 20	26	2.9	30.48	16	2	41
Researchers:	Sam, Seth, Eli				Date:	2013-04-17
Site	Lytle	GPS Waypoints:	494-495	GPS Unit:
	2
	Distance (m)	Height (m)	Diameter (cm)	Branches	Inflorescences	Fruits	Fruit Mass
Tree 1	10	2.1	25.4	12	0	0	16
Tree 2	8	3.8	45.72	10	0	0
Tree 3	5	1.9	12.7	7	0	0
Tree 4	45	3.3	22.86	25	2	10
Tree 5	8	1.9	25.4	11	1	6
Tree 6	40	3.4	20.32	5	2	0
Tree 7	23	1	2.54	1	0	0
Tree 8	10	3.2	25.4	19	7	80
Tree 9	33	5.1	22.86	8	1	23
Tree 10	20	4.9	15.24	5	1	3
Tree 11	7	6	17.78	8	0	0
Tree 12	11	3.1	25.4	15	3	46
Tree 13	23	5.2	30.48	38	0	0
Tree 14	12	2.1	22.86	12	0	0
Tree 15	11	1.8	17.78	5	0	0
Tree 16	62	4.2	20.32	17	2	8
Tree 17	26	2.5	10.16	6	1	12
Tree 18	13	4.4	30.48	22	5	95
Tree 19	10	0.5	2.54	1	0	0
Tree 20	15	1.8	12.7	3	0	0
Researchers:	Sam, Seth, Eli				Date:	2013-04-17
Site	Lytle	GPS Waypoints:	496-497	GPS Unit:
	2
	Distance (m)	Height (m)	Diameter (cm)	Branches	Inflorescences	Fruits	Fruit Mass
Tree 1	11	3	20.32	8	5	40	13.67
Tree 2	9	2.1	17.78	6	1	0
Tree 3	15	2.8	17.78	1	1	0
Tree 4	11	3.6	25.4	25	4	20
Tree 5	13	3.1	15.24	5	1	13
Tree 6	11	2.5	25.4	5	1	10
Tree 7	17	3.4	17.78	13	2	8
Tree 8	14	3.1	25.4	14	5	73
Tree 9	6	3.3	25.4	36	1	27
Tree 10	32	3.1	20.32	6	1	1
Tree 11	35	2	10.16	4	0	0
Tree 12	5	3	20.32	16	3	23
Tree 13	7	1.2	7.62	2	0	0
Tree 14	7	3.5	20.32	17	1	6
Tree 15	7	3.2	17.78	13	4	29
Tree 16	36	3.1	12.7	5	0	0
Tree 17	23	2	17.78	16	6	15
Tree 18	50	3.1	15.24	9	1	0
Tree 19	28	2.7	15.24	6	1	8
Tree 20	23	2.9	15.24	13	3	9
Researchers:					Date:
Site	Arizona	GPS Waypoints:	447-448	GPS Unit:
	Distance (m)	Height (m)	Diameter (cm)	Branches	Inflorescences	Fruits	Fruit Mass
Tree 1	6	3.6	7	8	1	0	35
Tree 2	4	2.3	5	2	0	0
Tree 3	2	2.7	8	6	0	0
Tree 4	4	4	13	18	1	4
Tree 5	5	1.2	4	1	0	0
Tree 6	20	3.3	9	4	1	0
Tree 7	4	3.4	10	9	0	0
Tree 8	8	4.9	12	12	0	0
Tree 9	3	4.2	13	11	3	9
Tree 10	7	3.9	9	10	1	5
Tree 11	4	5.4	11	19	2	7
Tree 12	27	2.4	5	1	0	0
Tree 13	4	2.7	8	2	0	0
Tree 14	28	1.8	4	2	0	0
Tree 15	5	4	12	19	1	6
Tree 16	38	4.2	15	18	1	0
Tree 17	5	8	17	30	1	4
Tree 18	33	3.2	7	2	1	0
Tree 19	6	5.6	13	36	4	0
Tree 20	29	1.8	5	1	0	0
Researchers:					Date:
Site	Lytle	GPS Waypoints:	486-487	GPS Unit:
	Distance (m)	Height (m)	Diameter (cm)	Branches	Inflorescences	Fruits	Fruit Mass
Tree 1	5	0.7	1	1	0	0	17
Tree 2	45	3.4	8	12	4	38
Tree 3	8	3.7	16	38	6	31
Tree 4	6	2.2	7	3	0	0
Tree 5	15	3	11	26	1	23
Tree 6	9	3.4	9	10	0	0
Tree 7	16	3	10	13	3	40
Tree 8	9	3.2	12	21	3	90
Tree 9	4	4.2	13	47	0	0
Tree 10	5	3.3	9	12	1	34
Tree 11	9	3.2	9	22	2	14
Tree 12	18	3.9	9	26	10	178
Tree 13	11	3.9	10	16	4	37
Tree 14	30	3	10	10	1	14
Tree 15	6	2.7	10	18	1	20
Tree 16	22	3.3	10	14	2	34
Tree 17	20	3.8	10	30	12	143
Tree 18	30	2.6	10	16	4	52
Tree 19	16	3.1	10	16	6	0
Tree 20	5	3.2	12	12	3	61
Researchers:					Date:
Site	Lytle	GPS Waypoints:	488-489	GPS Unit:
	Distance (m)	Height (m)	Diameter (cm)	Branches	Inflorescences	Fruits	Fruit Mass
Tree 1	6	4.3	12	17	5	126	15
Tree 2	15	2	9	18	0	0
Tree 3	7	2.1	8	8	1	10
Tree 4	32	2.6	10	10	2	24
Tree 5	7	1.9	7	9	0	0
Tree 6	13	1.3	4	1	0	0
Tree 7	7	3.9	12	24	0	0
Tree 8	11	6.1	22	69	7	159
Tree 9	12	3.4	9	11	1	0
Tree 10	10	2	7	1	1	4
Tree 11	30	4.2	10	18	12	134
Tree 12	30	1.6	7	7	0	0
Tree 13	14	3.1	12	19	0	0
Tree 14	22	7	14	13	4	100
Tree 15	60	1.8	7	8	0	0
Tree 16	12	1.4	3	1	0	0
Tree 17	15	1.8	6	6	0	0
Tree 18	14	5		28	8	154
Tree 19	11	2.2	6	6	2	0
Tree 20	21	2	4	2	6	0

## Sheet: Statistics
Site	Tree	Distance (m)	Tree density/Hectare	Height (m)	Diameter (cm)	Branches	Inflorescences/tree	Fruits/tree	Fruit Mass (g)	Seeds/Fruit	Seed Mass (g)	seeds/tree			% flowering trees
Belle Campground	Tree 1	14.2		1.84	14	1	0	0	16	154		1039.5
Belle Campground	Tree 2	44.5		3.54	21	3	2	8
Belle Campground	Tree 3	35.2		4.15	22	6	1	1
Belle Campground	Tree 4	5.3		5.12	28	28	10	31
Belle Campground	Tree 5	8.5		5.31	37	38	12	53
Belle Campground	Tree 6	6.2		4.01	20	31	7	0
Belle Campground	Tree 7	35.6		2.87	18	5	1	0
Belle Campground	Tree 8	5.3		3.12	14	7	0	0
Belle Campground	Tree 9	1.4		4.88	27	12	2	0
Belle Campground	Tree 10	8.2		4.64	25	13	3	0
Belle Campground	Tree 11	22.1		2.85	18	4	2	0						1
Belle Campground	Tree 12	57.2		3.93	27	16	6	8
Belle Campground	Tree 13	2.4		0.98	8	2	0	0
Belle Campground	Tree 14	93.2		2.62	20	6	2	5
Belle Campground	Tree 15	28.9		3.51	18	12	6	3
Belle Campground	Tree 16	87.3		4.41	22	14	1	5
Belle Campground	Tree 17	20.3		3.48	16	3	0	0
Belle Campground	Tree 18	91.3		4.42	25	3	1	0
Belle Campground	Tree 19	26.1		3.77	23	17	4	16
Belle Campground	Tree 20	50.5		3.99	21	3	3	5						18	4	77.7778
Belle Campground		32.185	9.65368	3.672	21.2	11.2	3.15	6.75	16	154		1039.5
Twin Tanks	Tree 1	0.77		2.05	11	1	1	15	17	136		251.6
Twin Tanks	Tree 2	29.3		4.42	19	6	0	0
Twin Tanks	Tree 3	7.8		3.44	21	5	0	0
Twin Tanks	Tree 4	28.6		4.23	19	5	1	1
Twin Tanks	Tree 5	21.7		0.47	8	1	0	0
Twin Tanks	Tree 6	24.7		2.42	14	5	0	0
Twin Tanks	Tree 7	16.8		4.74	22	9	2	0
Twin Tanks	Tree 8	35.8		3.43	23	8	4	0
Twin Tanks	Tree 9	128.7		3.38	27	16	2	0
Twin Tanks	Tree 10	59		3.12	22	11	1	3
Twin Tanks	Tree 11	144.7		3.42	19	4	1	0
Twin Tanks	Tree 12	13		2.13	16	1	0	0
Twin Tanks	Tree 13	56.6		0.26	3.5	1	0	0
Twin Tanks	Tree 14	105		0.36	4	1	0	0
Twin Tanks	Tree 15	36		3.62	20	7	1	0
Twin Tanks	Tree 16	114		2.93	20	11	0	0
Twin Tanks	Tree 17	32.8		1.61	17	1	0	0
Twin Tanks	Tree 18	126.6		3.1	25	5	1	18
Twin Tanks	Tree 19	61			8	1	0	0
Twin Tanks	Tree 20	106		3.05	14	2	0	0					5	15	11	26.6667
Twin Tanks		57.4435	3.03053	2.74632	16.625	5.05	0.7	1.85	17	136		251.6
Pinio Wye	Tree 1	1.6		3.53	21	4	1	0	17	138		131.1
Pinio Wye	Tree 2	9.1		4.16	24	22	9	2
Pinio Wye	Tree 3	20.8		3.51	18.5	6	0	0
Pinio Wye	Tree 4	9.1		3.79	18	6	0	0
Pinio Wye	Tree 5	4.5		2.15	17	3	1	0
Pinio Wye	Tree 6	13.8		5.2	34	32	2	0
Pinio Wye	Tree 7	20.2		4.28	21.5	17	2	8
Pinio Wye	Tree 8	37		4.67	28	16	7	8
Pinio Wye	Tree 9	10.3		3.79	20	6	1	0
Pinio Wye	Tree 10	26.6		2.45	15.5	4	0	0
Pinio Wye	Tree 11	15.9		3.88	19	8	1	0
Pinio Wye	Tree 12	26.7		2.7	21	5	1	0
Pinio Wye	Tree 13	45.8		3.21	18	15	3	0
Pinio Wye	Tree 14	30.2		1.76	17	2	0	0
Pinio Wye	Tree 15	28.2		4.53	27	28	3	1
Pinio Wye	Tree 16	23.3		1.86	16	1	1	0
Pinio Wye	Tree 17	23.1		2.76	16	9	4	0
Pinio Wye	Tree 18	11.1		1.39	12.5	1	0	0
Pinio Wye	Tree 19	14.4		2.8	16	1	0	0
Pinio Wye	Tree 20	15.8		2.66	16.5	0	3	0					4	17	6	70
Pinio Wye		19.375	26.6389	3.254	19.825	9.3	1.95	0.95	17	138		131.1
A distinguished Yucca Kiosk; transect North of raod; South -->North	Tree 1	2.3		1.32	13	1	0	0	15	124		682
A distinguished Yucca Kiosk; transect North of raod; South -->North	Tree 2	14.6		2.76	16.5	4	2	19
A distinguished Yucca Kiosk; transect North of raod; South -->North	Tree 3	4.8		1.165	11	1	0	0
A distinguished Yucca Kiosk; transect North of raod; South -->North	Tree 4	16.6		1.19	12	1	0	0
A distinguished Yucca Kiosk; transect North of raod; South -->North	Tree 5	25.4		0.8	9	1	0	0
A distinguished Yucca Kiosk; transect North of raod; South -->North	Tree 6	25.6		2.35	14	8	1	7
A distinguished Yucca Kiosk; transect North of raod; South -->North	Tree 7	39		1.49	16	1	0	0
A distinguished Yucca Kiosk; transect North of raod; South -->North	Tree 8	50.2		4.91	21	13	2	13
A distinguished Yucca Kiosk; transect North of raod; South -->North	Tree 9	25.7		2.1	12	3	1	0
A distinguished Yucca Kiosk; transect North of raod; South -->North	Tree 10	61.5		1.74	10	2	0	0
A distinguished Yucca Kiosk; transect North of raod; South -->North	Tree 11	27.7		3.65	17	9	2	7
A distinguished Yucca Kiosk; transect North of raod; South -->North	Tree 12	45.8		3.64	18	4	1	5
A distinguished Yucca Kiosk; transect North of raod; South -->North	Tree 13	17.2		4.57	17	2	1	18
A distinguished Yucca Kiosk; transect North of raod; South -->North	Tree 14	38		3.37	17.5	4	0	0
A distinguished Yucca Kiosk; transect North of raod; South -->North	Tree 15	14.7		3.06	18	4	2	0
A distinguished Yucca Kiosk; transect North of raod; South -->North	Tree 16	18.3		1.08	10	1	0	0
A distinguished Yucca Kiosk; transect North of raod; South -->North	Tree 17	27.3		4.09	21	6	0	0
A distinguished Yucca Kiosk; transect North of raod; South -->North	Tree 18	34.5		3.56	21	5	1	3
A distinguished Yucca Kiosk; transect North of raod; South -->North	Tree 19	28.5		1.17	9.5	1	0	0
A distinguished Yucca Kiosk; transect North of raod; South -->North	Tree 20	41.3		4.99	29	34	10	38						12	10	50
A distinguished Yucca Kiosk; transect North of raod; South -->North		27.95	12.8008	2.65025	15.625	5.25	1.15	5.5	15	124		682
Split Rock	Tree 1	40		4.47	22	15	0	0	10.5	105		283.5
Split Rock	Tree 2	54.3		3.5	25	22	5	7
Split Rock	Tree 3	32.4		3.53	17	6	2	0
Split Rock	Tree 4	75.6		1.82	14	4	0	0
Split Rock	Tree 5	62.9		3.61	18.5	10	1	0
Split Rock	Tree 6	76.8		3.77	19.5	13	2	0
Split Rock	Tree 7	49.4		2.84	17	7	0	0
Split Rock	Tree 8	73.6		3.25	23	15	12	2
Split Rock	Tree 9	18.6		5.39	24	38	9	8
Split Rock	Tree 10	39.5		4.69	21	19	4	0
Split Rock	Tree 11	12.6		4.91	30	20	7	18
Split Rock	Tree 12	29.7		3.99	25	27	5	7
Split Rock	Tree 13	7.8		1.98	13	5	0	0
Split Rock	Tree 14	76.2		4.41	26	16	3	4
Split Rock	Tree 15	4.5		3.76	23	20	4	5
Split Rock	Tree 16	21.6		4.71	20.5	5	1	0
Split Rock	Tree 17	16.5		4.87	24.5	15	3	1
Split Rock	Tree 18	20.3		2.81	12	2	1	0
Split Rock	Tree 19	17.9		4.94	23.5	15	1	0
Split Rock	Tree 20	14.9		3.47	22	18	4	2						18	4	80
Split Rock		37.255	7.20495	3.836	21.025	14.6	3.2	2.7	10.5	105		283.5
Jumbo Rocks	Tree 1	2.7		0.43	6	1	0	0	14	141		1057.5
Jumbo Rocks	Tree 2	10.6		2.56	11	2	0	0
Jumbo Rocks	Tree 3	12		0.35	5	1	0	0
Jumbo Rocks	Tree 4	14.5		1.86	16	1	0	0
Jumbo Rocks	Tree 5	12.3		0.47	5	1	0	0
Jumbo Rocks	Tree 6	5.1		5.8	28	15	2	14
Jumbo Rocks	Tree 7	18.6		0.41	6	1	0	0
Jumbo Rocks	Tree 8	23.2		0.43	6	1	0	0
Jumbo Rocks	Tree 9	20.3		1.38	13	1	0	0
Jumbo Rocks	Tree 10	9.9		4.96	26	28	8	72
Jumbo Rocks	Tree 11	28.9		4.63	39	26	1	14
Jumbo Rocks	Tree 12	24.1		3.47	21.5	16	2	20
Jumbo Rocks	Tree 13	10.4		3.3	15	5	2	8
Jumbo Rocks	Tree 14	12.2		2.92	13.5	1	1	0
Jumbo Rocks	Tree 15	7.8		4.52	20	10	1	12
Jumbo Rocks	Tree 16	19.2		1.56	12	3	1	2
Jumbo Rocks	Tree 17	21.5		4.24	18	6	1	2
Jumbo Rocks	Tree 18	12.4		3.22	15	2	1	0
Jumbo Rocks	Tree 19	10.7		5.41	26	30	3	6
Jumbo Rocks	Tree 20	7.4		3.85	19	3	0	0						12	9	55
Jumbo Rocks		14.19	49.6633	2.7885	16.05	7.7	1.15	7.5	14	141		1057.5
Keys View	Tree 1	9.7		1.61	17	1	0	0	15	164		10414
Keys View	Tree 2	0.4		3.52	24	16	1	38
Keys View	Tree 3	10.7		3.15	24	13	2	39
Keys View	Tree 4	9.3		2.74	17	36	0	0
Keys View	Tree 5	26.8		2.5	18	4	1	0
Keys View	Tree 6	5.8		5.05	28	42	3	89
Keys View	Tree 7	26.5		3.68	24	21	3	84
Keys View	Tree 8	7.7		2.33	22	3	2	33
Keys View	Tree 9	12		3.53	30	12	4	46
Keys View	Tree 10	10.4		2.11	14	3	2	23
Keys View	Tree 11	28.1		3.95	20	8	3	20
Keys View	Tree 12	10.2		3.99	32	33	8	27
Keys View	Tree 13	26.1		0.42	7	1	0	0
Keys View	Tree 14	13.3		4.46	28.5	19	3	53
Keys View	Tree 15	13.8		3.45	17	5	1	49
Keys View	Tree 16	17.2		4.107	22	10	3	72
Keys View	Tree 17	11.3		4.92	21	10	1	0
Keys View	Tree 18	5.1		5.04	27	32	15	179
Keys View	Tree 19	5.9		5.22	31	51	15	455
Keys View	Tree 20	3.2		3.68	22	13	3	63						18	3	85
Keys View		12.675	62.2449	3.47285	22.275	16.65	3.5	63.5	15	164		10414
West of Quail Wash	Tree 1	1.3		5.78	32	21	8	129	16	166		8839.5
West of Quail Wash	Tree 2	26.5		0.51	7	3	0	0
West of Quail Wash	Tree 3	9.1		0.41	6	1	0	0
West of Quail Wash	Tree 4	5.7		4.23	21	12	4	27
West of Quail Wash	Tree 5	17.3		5.85	37	37	16	254
West of Quail Wash	Tree 6	12.7		5.97	30	34	12	141
West of Quail Wash	Tree 7	26		5.39	40	54	13	190
West of Quail Wash	Tree 8	10.4		0.27	4	1	0	0
West of Quail Wash	Tree 9	6.2			31	30	7	57
West of Quail Wash	Tree 10	10.7		0.84	10	1	0	0
West of Quail Wash	Tree 11	2.9		0.98	9	1	0	0
West of Quail Wash	Tree 12	14.2		4.84	29	13	5	83
West of Quail Wash	Tree 13	11.3		0.43	6	1	0	0
West of Quail Wash	Tree 14	9		0.71	8	1	0	0
West of Quail Wash	Tree 15	21.5		3.16	19	7	2	57
West of Quail Wash	Tree 16	10.1		3.31	27	14	7	95
West of Quail Wash	Tree 17	17.1		1.11	11	1	0	0
West of Quail Wash	Tree 18	0.4		0.4	5.5	2	0	0
West of Quail Wash	Tree 19	11.7		0.51	9	1	0	0
West of Quail Wash	Tree 20	5.7		4.37	25	18	1	32						9	10	50
West of Quail Wash		11.49	75.746	2.58263	18.325	12.65	3.75	53.25	16	166		8839.5
Mojave Desert Kiosk	Tree 1	4.6		2.91	18	2	0	0	15	124		8748.2
Mojave Desert Kiosk	Tree 2	3.4		4.98	28	15	2	44
Mojave Desert Kiosk	Tree 3	8.3		7.21	34	36	6	156
Mojave Desert Kiosk	Tree 4	4.2		5.63	28	22	8	141
Mojave Desert Kiosk	Tree 5	2.6		0.41	7	1	0	0
Mojave Desert Kiosk	Tree 6	12.7		2.71	16	2	0	0
Mojave Desert Kiosk	Tree 7	5.7		0.57	8	1	0	0
Mojave Desert Kiosk	Tree 8	8		1.78	18	9	3	20
Mojave Desert Kiosk	Tree 9	2.5		0.56	9	1	0	0
Mojave Desert Kiosk	Tree 10	12.1		6.07	36	36	13	259
Mojave Desert Kiosk	Tree 11	5.8		7.47	43	61	24	365
Mojave Desert Kiosk	Tree 12	3.8		3.56	26	13	3	67
Mojave Desert Kiosk	Tree 13	16.2		3.14	20	4	1	25
Mojave Desert Kiosk	Tree 14	6.8		5.04	27	10	2	27
Mojave Desert Kiosk	Tree 15	9.5		4.62	26	10	0	0
Mojave Desert Kiosk	Tree 16	1.8		5.97	34	39	13	265
Mojave Desert Kiosk	Tree 17	5.2		0.47	7	1	0	0
Mojave Desert Kiosk	Tree 18	24.8		2.12	16	1	0	0
Mojave Desert Kiosk	Tree 19	7.4		1.57	18	2	2	42
Mojave Desert Kiosk	Tree 20	3.9		0.51	6	1	0	0						13	9	55
Mojave Desert Kiosk		7.465	179.449	3.365	21.25	13.35	3.85	70.55	15	124		8748.2
Caprock	Tree 1	5.2		2.58	19	1	0	0	17	172		4042
Caprock	Tree 2	10.1		3.73	37	8	1	19
Caprock	Tree 3	18.1		5.66	32	9	3	84
Caprock	Tree 4	12.7		5.36	20	4	3	24
Caprock	Tree 5	17.9		0.26	4	1	0	0
Caprock	Tree 6	9.2		5.7	32	34	6	86
Caprock	Tree 7	15.6		1.19	12	1	0	0
Caprock	Tree 8	2.7		5.31	20	6	1	20
Caprock	Tree 9	5.8		4.24	21	9	2	25
Caprock	Tree 10	10.4		5.25	25	17	1	35
Caprock	Tree 11	11.8		4.16	23	11	2	17
Caprock	Tree 12	12.9		0.76	9	1	0	0
Caprock	Tree 13	10.3		3.95	19	10	1	2
Caprock	Tree 14	13.2		3.81	27	22	5	98
Caprock	Tree 15	9.1		0.37	6	1	0	0
Caprock	Tree 16	9.7		4.86	24	12	2	31
Caprock	Tree 17	11		0.6	6	1	0	0
Caprock	Tree 18	11.2		0.85	8	1	0	0
Caprock	Tree 19	2.2		0.98	9	1	0	0
Caprock	Tree 20	7.3		5.13	23	8	2	29						13	8	60
Caprock		10.32	93.8946	3.2375	18.8	7.9	1.45	23.5	17	172		4042
Juniper Flats	Tree 1	3.2		6.44	37	42	16	332	15	135		12582
Juniper Flats	Tree 2	11.9		6.91	39	41	10	196
Juniper Flats	Tree 3	10.2		0.49	6	1	0	0
Juniper Flats	Tree 4	9.2		1.35	12	1	0	0
Juniper Flats	Tree 5	3.6		5.11	32	23	4	94
Juniper Flats	Tree 6	8.1		4.38	24	11	2	35
Juniper Flats	Tree 7	11.5		4.06	29	27	3	121
Juniper Flats	Tree 8	6.7		3.69	23	19	8	209
Juniper Flats	Tree 9	8.3		4.89	30	24	3	77
Juniper Flats	Tree 10	3.9		4.78	29	24	13	134
Juniper Flats	Tree 11	24.8		6.44	26	5	1	29
Juniper Flats	Tree 12	1.8		4.27	27	21	10	164
Juniper Flats	Tree 13	27.4		5.87	35	20	7	149
Juniper Flats	Tree 14	7		0.13	8	1	0	0
Juniper Flats	Tree 15	33.1		4.2	22	6	2	57
Juniper Flats	Tree 16	10.4		6.21	30	11	5	76
Juniper Flats	Tree 17	2.1		6.32	35	23	8	77
Juniper Flats	Tree 18	12		5.02	29	16	4	65
Juniper Flats	Tree 19	19.8		5.01	24	9	3	41
Juniper Flats	Tree 20	5.1		4.34	28	25	2	8						17	3	85
Juniper Flats		11.005	82.5695	4.4955	26.25	17.5	5.05	93.2	15	135		12582
(2-4)	Tree 1	1.1		4.38	29	18	8	184	14	127		8369.3
(2-4)	Tree 2	7.9		5.31	32	25	15	182
(2-4)	Tree 3	5.9		5.06	21	4	2	40
(2-4)	Tree 4	8.9		4.81	22	10	0	0
(2-4)	Tree 5	20.9		1.42	14.5	1	0	0
(2-4)	Tree 6	7		6.82	41	47	10	108
(2-4)	Tree 7	6.1		4.07	23	11	4	86
(2-4)	Tree 8	8.8		2.95	29	1	1	36
(2-4)	Tree 9	14.7		3.29	17	6	3	48
(2-4)	Tree 10	19.3		1.78	17	2	0	0
(2-4)	Tree 11	13.8		1.21	15	1	0	0
(2-4)	Tree 12	15		5.45	26	10	2	51
(2-4)	Tree 13	12.1		4.41	28	17	7	99
(2-4)	Tree 14	7.2		3.4	25	16	2	82
(2-4)	Tree 15	10.8		5.72	23	29	6	93
(2-4)	Tree 16	7.6		8	36	23	4	81
(2-4)	Tree 17	13.5		4.86	27	15	3	73
(2-4)	Tree 18	8.9		4.69	22	5	2	50
(2-4)	Tree 19	18.1		5.38	28	35	8	79
(2-4)	Tree 20	17.3		3.43	20	3	1	26						17	4	80
(2-4)		11.245	79.0826	4.322	24.775	13.95	3.9	65.9	14	127		8369.3
Transect: 448-449
Arizona	Tree 1	7		0.6	7.62	1	0	0	22.5	162	0.0817538	3904.2
Arizona	Tree 2	4		1.2	7.62	1	0	0
Arizona	Tree 3	9		5	27.94	32	2	3
Arizona	Tree 4	14		2.1	15.24	2	0	0	0.138889
Arizona	Tree 5	9		5.8	45.72	50	4	53
Arizona	Tree 6	21		5.2	30.48	73	10	15
Arizona	Tree 7	4		3.4	33.02	18	3	85
Arizona	Tree 8	13		1	7.62	1	0	0
Arizona	Tree 9	25		1.9	15.24	3	0	0
Arizona	Tree 10	50		4.9	38.1	23	2	21
Arizona	Tree 11	6		3.7	33.02	26	2	28
Arizona	Tree 12	7		2.5	25.4	24	2	8
Arizona	Tree 13	5		6	43.18	35	3	40
Arizona	Tree 14	14		6	60.96	100	7	70
Arizona	Tree 15	10		4.3	38.1	72	7	107
Arizona	Tree 16	20		3.7	33.02	25	1	0
Arizona	Tree 17	8		3.8	30.48	17	1	10
Arizona	Tree 18	14		4.4	38.1	20	1	0
Arizona	Tree 19	18		1.5	10.16	2	0	0
Arizona	Tree 20	5		4.9	30.48	35	5	42						15	6	70
Arizona		13.15	57.8294	3.595	28.575	28	2.5	24.1	22.5	162	0.0817538	3904.2
Transect: 439-440
Arizona	Tree 1	10		1.7	12.7	2	0	0	19.54	198	0.0822456	3197.7
Arizona	Tree 2	12		4.2	30.48	35	5	90
Arizona	Tree 3	7		3.4	17.78	11	4	50	0.0986869
Arizona	Tree 4	30		5.8	38.1	31	0	0
Arizona	Tree 5	25		5.6	45.72	97	12	115
Arizona	Tree 6	38		5	43.18	34	2	17
Arizona	Tree 7	16		4.9	30.48	50	0	0
Arizona	Tree 8	22		2	10.16	ND	0	0
Arizona	Tree 9	7		3.5	25.4	17	0	0
Arizona	Tree 10	26		4.3	43.18	24	3	7
Arizona	Tree 11	3		3.2	22.86	15	0	0
Arizona	Tree 12	6		5	38.1	36	13	5
Arizona	Tree 13	12		0.9	5.08	1	0	0
Arizona	Tree 14	10		5.1	38.1	89	6	14
Arizona	Tree 15	1		1.2	5.08	1	0	0
Arizona	Tree 16	4		3.1	20.32	4	1	11
Arizona	Tree 17	8		1.4	30.48	25	4	14
Arizona	Tree 18	15		1.8	12.7	1	0	0
Arizona	Tree 19	4		2.8	22.86	6	0	0
Arizona	Tree 20	11		1.9	15.24	4	0	0						13	11	45
Arizona		13.35	56.1096	3.34	25.4	25.4211	2.5	16.15	19.54	198	0.0822456	3197.7
Transect: 441-442
Arizona	Tree 1	7		2.2	15.24	2	0	0	29.01	162	0.073831	2178.9
Arizona	Tree 2	19		3.7	27.94	12	1	18
Arizona	Tree 3	9		0.7	5.08	1	0	0
Arizona	Tree 4	16		4.8	25.4	25	5	56
Arizona	Tree 5	12		3.6	27.94	42	3	12
Arizona	Tree 6	21		6.1	45.72	30	3	9
Arizona	Tree 7	13		2.7	33.02	15	1	2
Arizona	Tree 8	24		1.6	12.7	2	0	0
Arizona	Tree 9	4		3.7	35.56	17	3	30
Arizona	Tree 10	31		2.5	20.32	5	0	0
Arizona	Tree 11	11		1.5	7.62	1	0	0
Arizona	Tree 12	32		1	5.08	1	0	0
Arizona	Tree 13	3		2	12.7	1	0	0
Arizona	Tree 14	28		7.1	48.26	57	3	11
Arizona	Tree 15	8		0.6	2.54	1	0	0
Arizona	Tree 16	20		2.1	22.86	3	0	0
Arizona	Tree 17	3		1.4	10.16	1	0	0
Arizona	Tree 18	28		2.8	20.32	2	1	8
Arizona	Tree 19	13		5.4	35.56	61	12	100
Arizona	Tree 20	24		4.3	30.48	36	2	23						13	10	50
Arizona		16.3	37.6378	2.99	22.225	15.75	1.7	13.45	29.01	162	0.073831	2178.9
Transect: 443-444
Arizona	Tree 1	10		4	30.48	44	9	81	29.07	204	0.06828	2978.4
Arizona	Tree 2	25		5	33.02	25	6	32
Arizona	Tree 3	22		5.3	35.56	35	6	34
Arizona	Tree 4	30		3.4	22.86	9	1	5
Arizona	Tree 5	60		4.1	43.18	39	6	33
Arizona	Tree 6	35		2.1	15.24	6	0	0
Arizona	Tree 7	20		2.6	15.24	2	0	0
Arizona	Tree 8	45		1.7	12.7	2	0	0
Arizona	Tree 9	33		2.8	17.78	2	1	8
Arizona	Tree 10	50		3	25.4	11	3	20
Arizona	Tree 11	32		5.1	35.56	16	0	0
Arizona	Tree 12	35		4.2	27.94	8	3	10
Arizona	Tree 13	25		3.8	22.86	29	1	9
Arizona	Tree 14	23		6.1	40.64	37	0	0
Arizona	Tree 15	29		5	30.48	18	6	25
Arizona	Tree 16	60		2.8	20.32	3	1	12
Arizona	Tree 17	15		5	38.1	59	11	3
Arizona	Tree 18	30		4.1	30.48	20	3	11
Arizona	Tree 19	26		1.7	12.7	1	0	0
Arizona	Tree 20	27		4.1	27.94	5	1	9						18	6	70
Arizona		31.6	10.0144	3.795	26.924	18.55	2.9	14.6	29.07	204	0.06828	2978.4
Transect: 447-448
Arizona	Tree 1	5		3.7	50.8	52	9	35	23.11	156	0.0906905	1513.2
Arizona	Tree 2	18		3.2	20.32	5	0	0
Arizona	Tree 3	6		6.2	38.1	23	0	0
Arizona	Tree 4	25		1.1	7.62	5	0	0
Arizona	Tree 5	18		4.1	20.32	13	3	0
Arizona	Tree 6	13		1	7.62	3	9	0
Arizona	Tree 7	13		6.2	33.02	50	6	25
Arizona	Tree 8	14		5.8	60.96	40	6	25
Arizona	Tree 9	7		3	35.56	9	0	0
Arizona	Tree 10	32		3.2	17.78	2	0	0
Arizona	Tree 11	16		3.3	27.94	11	2	19
Arizona	Tree 12	49		0.5	5.08	1	0	0
Arizona	Tree 13	10		0.1	2.54	1	0	0
Arizona	Tree 14	61		1.6	12.7	2	0	0
Arizona	Tree 15	3		2.4	20.32	3	0	0
Arizona	Tree 16	13		6.2	38.1	32	1	0
Arizona	Tree 17	24		5.1	35.56	20	8	22
Arizona	Tree 18	45		3.1	15.24	2	0	0
Arizona	Tree 19	18		5	50.8	50	7	48
Arizona	Tree 20	40		3.9	22.86	21	5	20						15	10	50
Arizona		21.5	21.6333	3.435	26.162	17.25	2.8	9.7	23.11	156	0.0906905	1513.2
Transect: 447-448
Arizona	Tree 1	6		3.6	7	8	1	0	35	156	0.0906905	273
Arizona	Tree 2	4		2.3	5	2	0	0
Arizona	Tree 3	2		2.7	8	6	0	0
Arizona	Tree 4	4		4	13	18	1	4
Arizona	Tree 5	5		1.2	4	1	0	0
Arizona	Tree 6	20		3.3	9	4	1	0
Arizona	Tree 7	4		3.4	10	9	0	0
Arizona	Tree 8	8		4.9	12	12	0	0
Arizona	Tree 9	3		4.2	13	11	3	9
Arizona	Tree 10	7		3.9	9	10	1	5
Arizona	Tree 11	4		5.4	11	19	2	7
Arizona	Tree 12	27		2.4	5	1	0	0
Arizona	Tree 13	4		2.7	8	2	0	0
Arizona	Tree 14	28		1.8	4	2	0	0
Arizona	Tree 15	5		4	12	19	1	6
Arizona	Tree 16	38		4.2	15	18	1	0
Arizona	Tree 17	5		8	17	30	1	4
Arizona	Tree 18	33		3.2	7	2	1	0
Arizona	Tree 19	6		5.6	13	36	4	0
Arizona	Tree 20	29		1.8	5	1	0	0						17	9	55
Arizona		12.1	68.3013	3.63	9.35	10.55	0.85	1.75	35	156	0.0906905	273
Transect: 426-427
Walker Pass	Tree 1	7		2.3	12.7	1	0	0	0.19	0	0	0
Walker Pass	Tree 2	2		0.2	5.08	1	0	0
Walker Pass	Tree 3	4		3	27.94	7	0	0
Walker Pass	Tree 4	7		1.6	17.78	1	0	0
Walker Pass	Tree 5	14		0.7	15.24	1	0	0
Walker Pass	Tree 6	3		1.7	12.7	1	0	0
Walker Pass	Tree 7	1		0.1	5.08	1	0	0
Walker Pass	Tree 8	4		1.3	15.24	1	0	0
Walker Pass	Tree 9	2		1.6	12.7	1	0	0
Walker Pass	Tree 10	1		1.7	15.24	1	0	0
Walker Pass	Tree 11	7		3.2	15.24	6	2	33
Walker Pass	Tree 12	10		0.6	10.16	1	0	0
Walker Pass	Tree 13	3		2.3	12.7	3	0	0
Walker Pass	Tree 14	3		1.2	7.62	1	0	0
Walker Pass	Tree 15	1		1.4	12.7	1	0	0
Walker Pass	Tree 16	2		1.4	10.16	1	0	0
Walker Pass	Tree 17	1		1.2	10.16	1	0	0
Walker Pass	Tree 18	2		1.6	12.7	1	0	0
Walker Pass	Tree 19	2		2.3	12.7	2	1	21
Walker Pass	Tree 20	1		1.2	7.62	1	0	0						5	18	10
Walker Pass		3.85	674.65	1.53	12.573	1.7	0.15	2.7	0.19	0	0	0
Transect: 428-429
Walker Pass	Tree 1	3		2.6	15.24	2	0	0	3.91	96	0.0204308	547.2
Walker Pass	Tree 2	3		1.2	12.7	1	0	0
Walker Pass	Tree 3	2		1.3	12.7	1	0	0
Walker Pass	Tree 4	3		0.2	5.08	1	0	0
Walker Pass	Tree 5	2		2.1	10.16	1	0	0
Walker Pass	Tree 6	3		2.1	10.16	1	0	0
Walker Pass	Tree 7	5		2.5	10.16	2	1	20
Walker Pass	Tree 8	16		0.3	5.08	1	0	0
Walker Pass	Tree 9	4		1	7.62	1	0	0
Walker Pass	Tree 10	6		2.8	12.7	3	0	0
Walker Pass	Tree 11	6		1.5	7.62	1	0	0
Walker Pass	Tree 12	1		1	7.62	1	0	0
Walker Pass	Tree 13	3		1.5	15.24	1	0	0
Walker Pass	Tree 14	10		4.1	22.86	6	0	0
Walker Pass	Tree 15	4		1.8	15.24	1	0	0
Walker Pass	Tree 16	4		2.3	15.24	4	2	44
Walker Pass	Tree 17	4		4.2	25.4	12	1	20
Walker Pass	Tree 18	7		2.6	20.32	2	0	0
Walker Pass	Tree 19	2		4.1	22.86	6	6	0
Walker Pass	Tree 20	6		3.5	20.32	7	3	30						11	15	25
Walker Pass		4.7	452.694	2.135	13.716	2.75	0.65	5.7	3.91	96	0.0204308	547.2
Transect: 432-433
Walker Pass	Tree 1	5		3.4	15.24	12	2	18	8.48	180	0.0337357	162
Walker Pass	Tree 2	8		2	17.78	1	0	0
Walker Pass	Tree 3	6		2.1	17.78	2	0	0
Walker Pass	Tree 4	9		6.4	5.08	1	0	0
Walker Pass	Tree 5	3		3.2	20.32	3	0	0
Walker Pass	Tree 6	4		1.5	12.7	1	0	0
Walker Pass	Tree 7	3		0.6	7.62	1	0	0
Walker Pass	Tree 8	17		3.3	20.32	3	1	0
Walker Pass	Tree 9	5		3.6	17.78	7	0	0
Walker Pass	Tree 10	9		4.1	27.94	13	0	0
Walker Pass	Tree 11	7		3	20.32	5	0	0
Walker Pass	Tree 12	7		3.3	20.32	6	0	0
Walker Pass	Tree 13	11		1.6	10.16	1	0	0
Walker Pass	Tree 14	7		2.2	17.78	13	0	0
Walker Pass	Tree 15	7		1.3	10.16	1	0	0
Walker Pass	Tree 16	9		1.1	15.24	1	0	0
Walker Pass	Tree 17	2		1.7	10.16	2	0	0
Walker Pass	Tree 18	5		1.4	15.24	1	0	0
Walker Pass	Tree 19	4		2.3	15.24	1	1	0
Walker Pass	Tree 20	4		1.2	7.62	1	0	0						11	17	15
Walker Pass		6.6	229.568	2.465	15.24	3.8	0.2	0.9	8.48	180	0.0337357	162
Transect: 430-431
Walker Pass	Tree 1	5		1.6	12.7	3	0	0	15.16	144	0.0257333	158.4
Walker Pass	Tree 2	5		2.6	25.4	7	0	0
Walker Pass	Tree 3	2		1.8	15.24	1	0	0
Walker Pass	Tree 4	3		2.6	15.24	5	1	8
Walker Pass	Tree 5	6		1.7	17.78	1	0	0
Walker Pass	Tree 6	7		2.1	20.32	5	1	6
Walker Pass	Tree 7	3		1.9	15.24	2	0	0
Walker Pass	Tree 8	3		0.4	10.16	1	0	0
Walker Pass	Tree 9	2		2.2	20.32	6	0	0
Walker Pass	Tree 10	4		1.7	15.24	1	0	0
Walker Pass	Tree 11	4		2.9	20.32	8	0	0
Walker Pass	Tree 12	2		0.3	12.7	1	0	0
Walker Pass	Tree 13	3		0.3	10.16	1	0	0
Walker Pass	Tree 14	6		1.7	17.78	2	0	0
Walker Pass	Tree 15	7		1.5	15.24	1	0	0
Walker Pass	Tree 16	26		1.9	15.24	1	0	0
Walker Pass	Tree 17	15		0.4	7.62	1	0	0
Walker Pass	Tree 18	27		2.1	15.24	1	0	0
Walker Pass	Tree 19	13		3.6	25.4	7	2	8
Walker Pass	Tree 20	16		2.9	20.32	10	0	0						8	17	15
Walker Pass		7.95	158.222	1.81	16.383	3.25	0.2	1.1	15.16	144	0.0257333	158.4
Transect: 434-435
Walker Pass	Tree 1	4		2	12.7	2	1	14	7.9	132	0.0376128	950.4
Walker Pass	Tree 2	7		2	12.7	3	0	0
Walker Pass	Tree 3	3		0.1	2.54	1	0	0
Walker Pass	Tree 4	3		0.8	7.62	1	0	0
Walker Pass	Tree 5	3		2.6	20.32	5	0	0
Walker Pass	Tree 6	10		2.9	22.86	1	0	0
Walker Pass	Tree 7	9		3	20.32	3	1	0
Walker Pass	Tree 8	19		4.2	33.02	24	9	105
Walker Pass	Tree 9	5		1.6	12.7	1	0	0
Walker Pass	Tree 10	16		5	25.4	18	0	0
Walker Pass	Tree 11	1		0.1	2.54	1	0	0
Walker Pass	Tree 12	10		3.9	30.48	7	0	0
Walker Pass	Tree 13	13		3	25.4	10	0	0
Walker Pass	Tree 14	11		0.2	5.08	1	0	0
Walker Pass	Tree 15	9		2.4	20.32	11	0	0
Walker Pass	Tree 16	17		3.5	17.78	5	2	25
Walker Pass	Tree 17	9		1.2	7.62	1	0	0
Walker Pass	Tree 18	14		2.9	22.86	5	0	0
Walker Pass	Tree 19	3		2.2	25.4	2	1	0
Walker Pass	Tree 20	12		2.6	30.48	12	0	0						12	15	25
Walker Pass		8.9	126.247	2.31	17.907	5.7	0.7	7.2	7.9	132	0.0376128	950.4
Transect: 436-437
Walker Pass	Tree 1	9		5.1	25.4	19	0	0	7.15	120	0.032175	0
Walker Pass	Tree 2	6		0.1	2.54	1	0	0
Walker Pass	Tree 3	15		1.8	12.7	1	0	0
Walker Pass	Tree 4	15		2.8	27.94	10	0	0
Walker Pass	Tree 5	10		2.9	27.94	10	2	0
Walker Pass	Tree 6	17		0.1	5.08	1	0	0
Walker Pass	Tree 7	12		0.2	5.08	1	0	0
Walker Pass	Tree 8	18		0.2	5.08	1	0	0
Walker Pass	Tree 9	11		0.1	2.54	1	0	0
Walker Pass	Tree 10	18		2.8	33.02	9	0	0
Walker Pass	Tree 11	2		1.6	10.16	1	1	0
Walker Pass	Tree 12	4		1.7	25.4	2	0	0
Walker Pass	Tree 13	18		3.9	35.56	15	0	0
Walker Pass	Tree 14	13		2.6	15.24	1	0	0
Walker Pass	Tree 15	14		3.6	25.4	12	0	0
Walker Pass	Tree 16	13		2.1	15.24	1	0	0
Walker Pass	Tree 17	27		1.1	10.16	1	0	0
Walker Pass	Tree 18	8		1.7	12.7	1	0	0
Walker Pass	Tree 19	6		2.7	27.94	12	0	0
Walker Pass	Tree 20	13		2.6	20.32	6	1	0						10	17	15
Walker Pass		12.45	64.5151	1.985	17.272	5.3	0.2	0	7.15	120	0.032175	0
Transect: 403-404
Goldfield	Tree 1	4		0.25	2.54	1	0	0	1.76	90	0	99
Goldfield	Tree 2	10		1	12.7	2	0	0
Goldfield	Tree 3	2		1.5	17.78	1	0	0
Goldfield	Tree 4	8		3.3	22.86	26	7	0
Goldfield	Tree 5	4		3.6	45.72	38	16	1
Goldfield	Tree 6	5		3	25.4	2	1	0
Goldfield	Tree 7	12		1.7	17.78	1	0	0
Goldfield	Tree 8	17		3	33.02	18	8	6
Goldfield	Tree 9	9		3.9	33.02	20	10	4
Goldfield	Tree 10	26		4	35.56	8	2	0
Goldfield	Tree 11	2		2.8	25.4	4	1	8
Goldfield	Tree 12	14		1.2	15.24	1	0	0
Goldfield	Tree 13	11		3.8	30.48	12	2	0
Goldfield	Tree 14	17		2.6	27.94	7	4	3
Goldfield	Tree 15	12		2.8	22.86	2	1	0
Goldfield	Tree 16	6		3.3	30.48	16	1	0
Goldfield	Tree 17	21		3.9	25.4	12	0	0
Goldfield	Tree 18	14		2.6	25.4	10	4	0
Goldfield	Tree 19	3		3.6	27.94	10	3	0
Goldfield	Tree 20	23		4.8	27.94	62	3	0						15	6	70
Goldfield		11	82.6446	2.8325	25.273	12.65	3.15	1.1	1.76	90	0	99
Transect: 405-406
Goldfield	Tree 1	4		2.6	20.32	3	3	6	6.16	138	0.00191818	655.5
Goldfield	Tree 2	23		1.9	25.4	1	1	0
Goldfield	Tree 3	10		4.4	30.48	26	6	20
Goldfield	Tree 4	41		2	20.32	1	0	0
Goldfield	Tree 5	48		0.5	10.16	1	0	0
Goldfield	Tree 6	50		2.7	20.32	2	0	0
Goldfield	Tree 7	48		0.5	10.16	1	0	0
Goldfield	Tree 8	19		4.1	43.18	33	1	0
Goldfield	Tree 9	130		3	25.4	24	1	0
Goldfield	Tree 10	21		5.5	53.34	28	2	0
Goldfield	Tree 11	8		6	50.8	30	6	4
Goldfield	Tree 12	35		6	50.8	33	11	1
Goldfield	Tree 13	19		1	15.24	1	0	0
Goldfield	Tree 14	13		6.5	58.42	36	6	2
Goldfield	Tree 15	4		1.2	15.24	1	0	0
Goldfield	Tree 16	30		4	40.64	24	7	2
Goldfield	Tree 17	38		4.2	60.96	22	2	0
Goldfield	Tree 18	60		1.5	15.24	1	0	0
Goldfield	Tree 19	60		5.2	45.72	21	9	0
Goldfield	Tree 20	60		3.5	45.72	22	7	60						13	7	65
Goldfield		36.05	7.69466	3.315	32.893	15.55	3.1	4.75	6.16	138	0.00191818	655.5
Transect: 407-408
Goldfield	Tree 1	4		2.9	27.94	3	0	0	1.37	96	0.00207143	993.6
Goldfield	Tree 2	4		1.3	17.78	1	0	0	.
Goldfield	Tree 3	5		1	15.24	1	0	0
Goldfield	Tree 4	14		4	33.02	15	9	70
Goldfield	Tree 5	20		1.5	17.78	1	0	0
Goldfield	Tree 6	8		3.4	35.56	18	3	30
Goldfield	Tree 7	10		0.3	10.16	1	0	0
Goldfield	Tree 8	17		1.2	25.4	1	0	0
Goldfield	Tree 9	28		2.2	17.78	2	1	7
Goldfield	Tree 10	34		0.5	10.16	1	0	0
Goldfield	Tree 11	55		3.3	22.86	14	7	0
Goldfield	Tree 12	20		3.1	33.02	12	3	16
Goldfield	Tree 13	40		5	38.1	26	9	30
Goldfield	Tree 14	32		1	15.24	1	0	0
Goldfield	Tree 15	35		3.2	22.86	5	2	0
Goldfield	Tree 16	25		3.8	38.1	13	7	16
Goldfield	Tree 17	17		5.2	35.56	14	2	7
Goldfield	Tree 18	46		1.3	12.7	1	0	0
Goldfield	Tree 19	13		1.3	12.7	1	0	9
Goldfield	Tree 20	37		6	33.02	12	6	22						11	10	50
Goldfield		23.2	18.5791	2.575	23.749	7.15	2.45	10.35	1.37	96	0.00207143	993.6
Transect: 409-410
Goldfield	Tree 1	7		3.4	25.4	4	0	0	1.64	186	0.000646154	1776.3
Goldfield	Tree 2	13		5.1	35.56	52	15	85
Goldfield	Tree 3	11		3.3	25.4	15	4	5
Goldfield	Tree 4	7		2	27.94	4	1	0
Goldfield	Tree 5	35		1.7	15.24	1	1	6
Goldfield	Tree 6	27		5.2	33.02	17	4	15
Goldfield	Tree 7	48		2.8	22.86	2	1	0
Goldfield	Tree 8	45		1.7	12.7	1	0	0
Goldfield	Tree 9	18		1.5	12.7	1	0	0
Goldfield	Tree 10	18		2.8	22.86	4	1	0
Goldfield	Tree 11	10		1	7.62	1	0	0
Goldfield	Tree 12	25		1	12.7	1	0	0
Goldfield	Tree 13	14		1.7	20.32	1	1	0
Goldfield	Tree 14	14		0.6	7.62	1	0	0
Goldfield	Tree 15	4		5.5	53.34	32	13	30
Goldfield	Tree 16	31		1.5	20.32	1	0	0
Goldfield	Tree 17	18		2	20.32	1	0	0
Goldfield	Tree 18	41		1.9	12.7	1	1	0
Goldfield	Tree 19	7		1.4	12.7	1	0	0
Goldfield	Tree 20	22		3.1	25.4	6	4	50						8	9	55
Goldfield		20.75	23.2254	2.46	21.336	7.35	2.3	9.55	1.64	186	0.000646154	1776.3
Transect: 411-412
Goldfield	Tree 1	6		0.4	7.62	1	0	0	1.35	138	0.00333333	600.3
Goldfield	Tree 2	8		2.1	25.4	1	0	0
Goldfield	Tree 3	3		0.2	7.62	1	0	0
Goldfield	Tree 4	32		3.4	27.94	12	0	0
Goldfield	Tree 5	55		4.5	71.12	80	9	40
Goldfield	Tree 6	5		2.6	33.02	2	1	0
Goldfield	Tree 7	10		3	25.4	6	3	10
Goldfield	Tree 8	45		2.9	17.78	4	2	0
Goldfield	Tree 9	5		1.7	15.24	1	0	0
Goldfield	Tree 10	19		2.8	22.86	5	2	12
Goldfield	Tree 11	5		5.6	40.64	12	4	0
Goldfield	Tree 12	5		3.9	53.34	18	2	0
Goldfield	Tree 13	13		1.5	17.78	1	0	0
Goldfield	Tree 14	60		3.5	30.48	9	6	15
Goldfield	Tree 15	13		1	7.62	1	0	0
Goldfield	Tree 16	13		0.2	5.08	1	0	0
Goldfield	Tree 17	15		3.1	22.86	2	0	0
Goldfield	Tree 18	33		3.4	27.94	6	2	10
Goldfield	Tree 19	17		3.9	30.48	17	6	0
Goldfield	Tree 20	43		1	10.16	1	0	0						13	10	50
Goldfield		20.25	24.3865	2.535	25.019	9.05	1.85	4.35	1.35	138	0.00333333	600.3
Transect: 413-414
Goldfield	Tree 1	16		1.5	12.7	1	0	0	1.53	156	0	655.2
Goldfield	Tree 2	43		2	33.02	1	0	0
Goldfield	Tree 3	13		2.7	27.94	4	3	7
Goldfield	Tree 4	10		1.8	20.32	1	0	0
Goldfield	Tree 5	8		0.4	35.56	2	0	0
Goldfield	Tree 6	14		1.8	22.86	1	0	0
Goldfield	Tree 7	10		2.7	25.4	2	1	12
Goldfield	Tree 8	23		1.3	12.7	1	0	0
Goldfield	Tree 9	15		1.2	7.62	1	0	0
Goldfield	Tree 10	4		3.7	27.94	6	2	0
Goldfield	Tree 11	2		5.3	43.18	13	2	20
Goldfield	Tree 12	9		1.7	20.32	1	0	0
Goldfield	Tree 13	11		3.3	25.4	13	7	45
Goldfield	Tree 14	12		1.3	10.16	1	0	0
Goldfield	Tree 15	21		1.2	20.32	1	0	0
Goldfield	Tree 16	50		4	27.94	5	0	0
Goldfield	Tree 17	16		1.6	20.32	1	0	0
Goldfield	Tree 18	44		2.3	20.32	2	1	0
Goldfield	Tree 19	30		4	27.94	2	1	0
Goldfield	Tree 20	19		2.2	27.94	1	0	0						9	13	35
Goldfield		18.5	29.2184	2.3	23.495	3	0.85	4.2	1.53	156	0	655.2
Transect: 415-416
Lida	Tree 1	8		2.8	22.86	13	5	80	4.25	126	0.00614167	1663.2
Lida	Tree 2	5		1.9	22.86	4	2	14
Lida	Tree 3	2		3.5	33.02	12	0	0
Lida	Tree 4	10		3.1	20.32	12	3	20
Lida	Tree 5	7		1.8	20.32	1	0	0
Lida	Tree 6	2		3.2	27.94	4	4	30
Lida	Tree 7	5		2.6	20.32	5	3	65
Lida	Tree 8	5		1	12.7	1	0	0
Lida	Tree 9	4		1.5	12.7	1	0	0
Lida	Tree 10	5		2.1	20.32	3	1	2
Lida	Tree 11	6		2.8	22.86	3	1	23
Lida	Tree 12	6		3.1	22.86	4	1	30
Lida	Tree 13	8		0.2	7.62	1	0	0
Lida	Tree 14	8		2.2	22.86	6	0	0
Lida	Tree 15	3		0.7	7.62	1	0	0
Lida	Tree 16	1		0.1	5.08	1	0	0
Lida	Tree 17	6		1.5	20.32	1	0	0
Lida	Tree 18	2		1	15.24	1	0	0
Lida	Tree 19	5		2.5	12.7	2	0	0
Lida	Tree 20	8		0.6	12.7	1	0	0						10	12	40
Lida		5.3	355.999	1.91	18.161	3.85	1	13.2	4.25	126	0.00614167	1663.2
Transect: 416-417
Lida	Tree 1	4		2.3	20.32	4	2	22	3.06	126	0.00614167	2236.5
Lida	Tree 2	3		2.8	20.32	6	0	0
Lida	Tree 3	3		1.3	15.24	1	0	0
Lida	Tree 4	3		0.2	5.08	1	0	0
Lida	Tree 5	2		2.1	17.78	2	1	30
Lida	Tree 6	11		2.5	20.32	10	4	70
Lida	Tree 7	8		1	12.7	1	0	0
Lida	Tree 8	7		1	10.16	1	0	0
Lida	Tree 9	5		1.7	20.32	3	1	25
Lida	Tree 10	2		1.2	12.7	1	0	0
Lida	Tree 11	3		2.2	20.32	10	0	0
Lida	Tree 12	3		3	17.78	9	4	40
Lida	Tree 13	10		2	17.78	2	2	20
Lida	Tree 14	10		2.2	17.78	6	4	43
Lida	Tree 15	1		1.4	15.24	2	1	25
Lida	Tree 16	5		0.1	5.08	1	0	0
Lida	Tree 17	2		0.1	5.08	1	0	0
Lida	Tree 18	1		1	7.62	1	0	0
Lida	Tree 19	17		2.1	17.78	4	3	45
Lida	Tree 20	7		3.2	25.4	18	3	35						9	10	50
Lida		5.35	349.375	1.67	15.24	4.2	1.25	17.75	3.06	126	0.00614167	2236.5
Transect: 418-419
Lida	Tree 1	11		2	20.32	2	2	55	3.65	120	0.00744	2202
Lida	Tree 2	5		1.7	20.32	3	0	0
Lida	Tree 3	5		0.1	5.08	1	0	0
Lida	Tree 4	4		2.7	17.78	15	2	18
Lida	Tree 5	8		3	17.78	4	1	20
Lida	Tree 6	10		2.3	15.24	16	2	10
Lida	Tree 7	5		1.8	20.32	2	2	36
Lida	Tree 8	4		2.9	22.86	21	3	22
Lida	Tree 9	8		3	17.78	3	3	20
Lida	Tree 10	2		1.2	17.78	2	0	0
Lida	Tree 11	3		1.4	12.7	1	1	25
Lida	Tree 12	3		2.9	20.32	9	3	24
Lida	Tree 13	3		1.9	15.24	2	0	0
Lida	Tree 14	10		2.8	20.32	7	1	25
Lida	Tree 15	6		2	17.78	5	1	0
Lida	Tree 16	24		2.9	20.32	9	4	60
Lida	Tree 17	9		1.6	15.24	1	1	2
Lida	Tree 18	4		2.4	15.24	10	2	50
Lida	Tree 19	4		1.1	17.78	1	0	0
Lida	Tree 20	3		0.5	5.08	1	0	0						9	6	70
Lida		6.55	233.087	2.01	16.764	5.75	1.4	18.35	3.65	120	0.00744	2202
Transect: 420-421
Lida	Tree 1	7		3	20.32	6	1	12	4.54	162	0.0117	3304.8
Lida	Tree 2	4		3	20.32	4	4	50
Lida	Tree 3	7		0.2	5.08	1	0	0
Lida	Tree 4	5		2.6	17.78	8	2	17
Lida	Tree 5	15		1.6	20.32	2	1	30
Lida	Tree 6	2		1.7	17.78	1	1	35
Lida	Tree 7	11		2	15.24	20	10	80
Lida	Tree 8	9		1.1	10.16	1	0	0
Lida	Tree 9	10		1.7	17.78	1	0	0
Lida	Tree 10	7		0.3	5.08	1	0	0
Lida	Tree 11	5		1	12.7	1	0	0
Lida	Tree 12	7		3.4	27.94	18	7	80
Lida	Tree 13	8		1.2	10.16	1	0	0
Lida	Tree 14	7		2.3	22.86	8	1	18
Lida	Tree 15	15		2.5	20.32	2	2	48
Lida	Tree 16	10		1.8	17.78	1	0	0
Lida	Tree 17	6		1.2	12.7	1	0	0
Lida	Tree 18	11		2	20.32	1	0	0
Lida	Tree 19	9		1.7	17.78	2	2	16
Lida	Tree 20	7		1.3	17.78	1	1	22						6	9	55
Lida		8.1	152.416	1.78	16.51	4.05	1.6	20.4	4.54	162	0.0117	3304.8
Transect: 422-423
Lida	Tree 1	7		2.9	20.32	8	4	45	3.91	126	0.00886667	2142
Lida	Tree 2	7		1.7	20.32	2	2	25
Lida	Tree 3	7		1.4	17.78	2	1	4
Lida	Tree 4	6		0.4	7.62	1	0	0
Lida	Tree 5	6		0.7	15.24	1	0	0
Lida	Tree 6	7		7.2	20.32	14	12	42
Lida	Tree 7	8		2.7	20.32	8	1	18
Lida	Tree 8	4		1.2	7.62	1	0	0
Lida	Tree 9	5		3	30.48	5	5	38
Lida	Tree 10	5		1	10.16	1	0	0
Lida	Tree 11	4		1.6	12.7	1	0	0
Lida	Tree 12	5		0.1	2.54	1	0	0
Lida	Tree 13	8		1.2	12.7	1	0	0
Lida	Tree 14	10		1.5	17.78	1	0	0
Lida	Tree 15	5		0.9	10.16	1	0	0
Lida	Tree 16	9		2.8	25.4	20	12	140
Lida	Tree 17	5		0.3	5.08	1	0	0
Lida	Tree 18	9		1.2	20.32	1	0	0
Lida	Tree 19	5		1.3	15.24	3	3	28
Lida	Tree 20	3		0.2	7.62	1	0	0						5	12	40
Lida		6.25	256	1.665	14.986	3.7	2	17	3.91	126	0.00886667	2142
Transect: 424-425
Lida	Tree 1	5		3.6	10.16	23	3	13	1.75	126	0.00244286	1014.3
Lida	Tree 2	8		1.4	12.7	1	1	0
Lida	Tree 3	9		2.2	17.78	2	1	4
Lida	Tree 4	13		1.8	17.78	1	0	0
Lida	Tree 5	9		2.4	20.32	1	0	0
Lida	Tree 6	3		2.8	20.32	3	3	12
Lida	Tree 7	8		2.2	17.78	7	0	0
Lida	Tree 8	11		2.1	17.78	2	0	0
Lida	Tree 9	10		1.7	17.78	1	1	1
Lida	Tree 10	5		1.5	17.78	2	0	0
Lida	Tree 11	24		1.2	15.24	1	0	0
Lida	Tree 12	8		1.6	20.32	2	0	0
Lida	Tree 13	7		2.2	17.78	8	0	0
Lida	Tree 14	10		2.8	27.94	7	0	0
Lida	Tree 15	7		1.7	20.32	2	0	0
Lida	Tree 16	12		1.6	15.24	1	1	20
Lida	Tree 17	6		1.2	12.7	4	0	0
Lida	Tree 18	1		3.4	35.56	35	8	65
Lida	Tree 19	12		2.8	20.32	7	6	28
Lida	Tree 20	6		2.6	22.86	8	4	18						11	11	45
Lida		8.7	132.118	2.14	18.923	5.9	1.4	8.05	1.75	126	0.00244286	1014.3
Transect: 449-450
Searchlight	Tree 1	4		3	17.78	3	0	0	10.49	180	0.0337596	6831
Searchlight	Tree 2	20		5.1	45.72	84	7	120
Searchlight	Tree 3	41		3.3	30.48	24	0	0
Searchlight	Tree 4	42		5.2	38.1	49	9	155
Searchlight	Tree 5	38		1.8	17.78	6	0	0
Searchlight	Tree 6	24		4.7	22.86	21	6	3
Searchlight	Tree 7	35		7.4	50.8	26	10	93
Searchlight	Tree 8	27		5	35.56	67	15	55
Searchlight	Tree 9	15		6.4	30.48	28	1	0
Searchlight	Tree 10	35		3.1	27.94	14	1	1
Searchlight	Tree 11	26		1	7.62	1	0	0
Searchlight	Tree 12	32		6.1	50.8	120	20	30
Searchlight	Tree 13	41		1.2	10.16	2	0	0
Searchlight	Tree 14	11		4.3	30.48	22	1	18
Searchlight	Tree 15	12		6.1	45.72	53	0	58
Searchlight	Tree 16	38		3.6	20.32	7	4	45
Searchlight	Tree 17	4		6.5	40.64	73	10	60
Searchlight	Tree 18	1		4.5	30.48	29	2	38
Searchlight	Tree 19	21		2.2	20.32	10	2	10
Searchlight	Tree 20	18		6.4	35.56	41	4	73						17	6	70
Searchlight		24.25	17.005	4.345	30.48	34	4.6	37.95	10.49	180	0.0337596	6831
Transect: 451-452
Searchlight	Tree 1	9		2.2	10.16	6	0	0	15.25	138	0.0586316	2553
Searchlight	Tree 2	16		6	22.86	16	0	0
Searchlight	Tree 3	24		3.2	22.86	17	0	0
Searchlight	Tree 4	10		1	5.08	2	0	0
Searchlight	Tree 5	7		6.8	33.02	44	7	4
Searchlight	Tree 6	12		5.9	38.1	66	10	125
Searchlight	Tree 7	15		5.6	27.94	53	5	20
Searchlight	Tree 8	18		4.4	27.94	27	2	25
Searchlight	Tree 9	18		2.5	25.4	28	3	22
Searchlight	Tree 10	15		5.2	20.32	18	3	35
Searchlight	Tree 11	3		1.2	5.08	1	0	0
Searchlight	Tree 12	12		2.9	20.32	8	5	0
Searchlight	Tree 13	30		6.8	30.48	34	5	40
Searchlight	Tree 14	4		3.3	22.86	16	3	12
Searchlight	Tree 15	5		2.5	17.78	6	1	9
Searchlight	Tree 16	7		2.7	12.7	5	1	14
Searchlight	Tree 17	17		3.1	10.16	7	3	9
Searchlight	Tree 18	7		1.4	12.7	2	0	0
Searchlight	Tree 19	0		0.9	7.62	1	0	0
Searchlight	Tree 20	11		3.2	25.4	29	12	55						16	7	65
Searchlight		12	69.4444	3.54	19.939	19.3	3	18.5	15.25	138	0.0586316	2553
Transect: 453-454
Searchlight	Tree 1	8		1.7	12.7	3	0	0	8.55	156	0.0528263	2940.6
Searchlight	Tree 2	8		6	27.94	45	7	53
Searchlight	Tree 3	3		1	5.08	1	0	0
Searchlight	Tree 4	11		5	25.4	1	2	31
Searchlight	Tree 5	2		1.2	7.62	1	0	0
Searchlight	Tree 6	8		5	17.78	16	2	10
Searchlight	Tree 7	7		1.3	10.16	4	0	0
Searchlight	Tree 8	5		1.7	20.32	3	0	0
Searchlight	Tree 9	22		3.8	22.86	5	1	37
Searchlight	Tree 10	10		5.4	33.02	37	5	43
Searchlight	Tree 11	40		1.1	7.62	1	0	0
Searchlight	Tree 12	7		4.2	27.94	18	4	23
Searchlight	Tree 13	8		5.3	27.94	54	13	94
Searchlight	Tree 14	9		2.2	12.7	4	0	0
Searchlight	Tree 15	12		2.3	17.78	3	2	15
Searchlight	Tree 16	2		5.1	33.02	35	3	37
Searchlight	Tree 17	22		0.6	5.08	1	0	0
Searchlight	Tree 18	11		1.8	17.78	4	0	0
Searchlight	Tree 19	18		5.2	22.86	21	3	34
Searchlight	Tree 20	2		1.6	10.16	2	0	0						11	10	50
Searchlight		10.75	86.5333	3.075	18.288	12.95	2.1	18.85	8.55	156	0.0528263	2940.6
Transect: 455-456
Searchlight	Tree 1	5		2	15.24	1	0	0	11.22	162	0.0273111	6480
Searchlight	Tree 2	14		3.6	22.86	22	9	50
Searchlight	Tree 3	11		5	22.86	20	7	48
Searchlight	Tree 4	6		3.9	45.72	26	1	40
Searchlight	Tree 5	5		2.2	20.32	6	0	0
Searchlight	Tree 6	11		2.4	15.24	2	0	0
Searchlight	Tree 7	20		1.2	7.62	3	0	0
Searchlight	Tree 8	10		0.4	10.16	1	0	0
Searchlight	Tree 9	6		6	43.18	53	14	83
Searchlight	Tree 10	9		3.2	15.24	9	3	9
Searchlight	Tree 11	5		3.6	20.32	20	2	47
Searchlight	Tree 12	11		3.2	27.94	8	3	47
Searchlight	Tree 13	33		2.3	10.16	4	4	4
Searchlight	Tree 14	1		2.3	15.24	3	0	0
Searchlight	Tree 15	25		1.1	7.62	1	0	0
Searchlight	Tree 16	4		4.2	27.94	38	9	60
Searchlight	Tree 17	15		0.5	2.54	1	0	0
Searchlight	Tree 18	13		4.3	22.86	16	2	27
Searchlight	Tree 19	38		0.8	7.62	1	0	0
Searchlight	Tree 20	7		3	17.78	22	4	33
Searchlight	Tree 21	27		7.4	27.94	21	8	40						15	8	60
Searchlight		13.1429	57.8922	2.98095	19.3524	13.2381	3.14286	23.2381	11.22	162	0.0273111	6480
Transect: 457-458
Searchlight	Tree 1	16		1.6	10.16	6	0	0	10.81	168	0.0288755	4191.6
Searchlight	Tree 2	12		4.2	27.94	43	4	55
Searchlight	Tree 3	6		2.7	17.78	8	3	14
Searchlight	Tree 4	10		7.3	30.48	29	9	30
Searchlight	Tree 5	6		2.9	20.32	15	1	12
Searchlight	Tree 6	40		3.1	20.32	7	1	7
Searchlight	Tree 7	4		5.2	20.32	15	1	7
Searchlight	Tree 8	11		3.2	30.48	18	1	1
Searchlight	Tree 9	9		2	12.7	2	0	0
Searchlight	Tree 10	8		3.3	12.7	16	6	40
Searchlight	Tree 11	7		4.4	20.32	12	3	7
Searchlight	Tree 12	12		5	27.94	31	6	43
Searchlight	Tree 13	8		1.6	12.7	4	0	0
Searchlight	Tree 14	25		6.5	30.48	34	5	33
Searchlight	Tree 15	6		1.8	10.16	2	1	1
Searchlight	Tree 16	17		5.3	27.94	39	5	113
Searchlight	Tree 17	5		3.1	30.48	36	5	28
Searchlight	Tree 18	8		3.6	33.02	28	0	0
Searchlight	Tree 19	13		2.8	15.24	2	1	12
Searchlight	Tree 20	17		6.6	33.02	72	15	96						16	4	80
Searchlight		12	69.4444	3.81	22.225	20.95	3.35	24.95	10.81	168	0.0288755	4191.6
Transect: 459-460
Searchlight	Tree 1	8		2.1	15.24	5	2	9	8.81	210	0.02293	2058
Searchlight	Tree 2	10		3.4	22.86	27	5	32
Searchlight	Tree 3	4		1.2	7.62	1	0	0
Searchlight	Tree 4	15		3.8	33.02	23	1	22
Searchlight	Tree 5	7		1.4	7.62	1	0	0
Searchlight	Tree 6	14		2.5	12.7	7	0	0
Searchlight	Tree 7	9		1.5	7.62	1	0	0
Searchlight	Tree 8	11		1.5	7.62	2	0	0
Searchlight	Tree 9	8		2.7	20.32	22	1	14
Searchlight	Tree 10	6		3.3	27.94	28	2	36
Searchlight	Tree 11	3		1	7.62	1	0	0
Searchlight	Tree 12	4		2.3	17.78	4	0	0
Searchlight	Tree 13	12		3.3	15.24	8	0	0
Searchlight	Tree 14	16		5.3	17.78	9	3	10
Searchlight	Tree 15	4		1.2	7.62	1	0	0
Searchlight	Tree 16	9		4	27.94	34	11	10
Searchlight	Tree 17	16		2.1	12.7	2	1	3
Searchlight	Tree 18	16		4	27.94	24	5	60
Searchlight	Tree 19	11		1.9	12.7	2	0	0
Searchlight	Tree 20	16		1.1	10.16	5	0	0						12	11	45
Searchlight		9.95	101.008	2.48	16.002	10.35	1.55	9.8	8.81	210	0.02293	2058
Transect: 461-462
Cima Dome	Tree 1	4		1.7	15.24	4	0	0	9.94	144	0.0429	3715.2
Cima Dome	Tree 2	7		2.5	15.24	2	0	0
Cima Dome	Tree 3	5		7.3	22.86	17	0	0
Cima Dome	Tree 4	6		1.9	12.7	12	0	0
Cima Dome	Tree 5	3		3.6	20.32	2	0	0
Cima Dome	Tree 6	2		1.2	7.62	2	0	0
Cima Dome	Tree 7	12		3.9	25.4	12	0	0
Cima Dome	Tree 8	8		4.3	27.94	26	2	45
Cima Dome	Tree 9	10		2.1	15.24	3	2	12
Cima Dome	Tree 10	6		6	40.64	59	0	0
Cima Dome	Tree 11	5		5.1	35.56	24	5	106
Cima Dome	Tree 12	11		2	15.24	3	0	0
Cima Dome	Tree 13	6		1.9	12.7	4	0	0
Cima Dome	Tree 14	3		1.2	5.08	2	0	0
Cima Dome	Tree 15	5		6.4	50.8	77	27	255
Cima Dome	Tree 16	12		5.1	35.56	56	12	14
Cima Dome	Tree 17	13		0.4	2.54	1	0	0
Cima Dome	Tree 18	7		5.2	38.1	38	4	84
Cima Dome	Tree 19	6		3.5	35.56	32	0	0
Cima Dome	Tree 20	5		5.7	33.02	15	0	0						13	14	30
Cima Dome		6.8	216.263	3.55	23.368	19.55	2.6	25.8	9.94	144	0.0429	3715.2
Transect: 464-465
Cima Dome	Tree 1	8		2.2	17.78	4	0	0	8.61	204	0.0238458	11359.6
Cima Dome	Tree 2	4		0.9	5.08	1	0	0
Cima Dome	Tree 3	5		2.9	25.4	9	3	70
Cima Dome	Tree 4	6		5.1	38.1	50	27	245
Cima Dome	Tree 5	4		2.3	15.24	3	0	0
Cima Dome	Tree 6	15		5.5	45.72	87	23	315
Cima Dome	Tree 7	17		2.4	17.78	9	1	25
Cima Dome	Tree 8	2		2.1	15.24	3	1	18
Cima Dome	Tree 9	5		3.2	25.4	6	4	22
Cima Dome	Tree 10	7		2.3	10.16	4	0	0
Cima Dome	Tree 11	10		2.2	15.24	3	0	0
Cima Dome	Tree 12	9		3	27.94	24	8	110
Cima Dome	Tree 13	7		4.1	25.4	28	5	50
Cima Dome	Tree 14	4		0.4	2.54	1	0	0
Cima Dome	Tree 15	4		3.5	33.02	38	8	113
Cima Dome	Tree 16	7		1.2	10.16	2	0	0
Cima Dome	Tree 17	7		4.7	38.1	52	6	90
Cima Dome	Tree 18	3		0.9	7.62	12	0	0
Cima Dome	Tree 19	9		2.6	10.16	2	0	0
Cima Dome	Tree 20													15	9	55
Cima Dome		7	204.082	2.71053	20.32	17.7895	4.52632	55.6842	8.61	204	0.0238458	11359.6
Transect: 466-467
Cima Dome	Tree 1	6		6.6	38.1	27	15	30	9.61	174	0.0333958	4019.4
Cima Dome	Tree 2	7		1.8	15.24	4	6	0
Cima Dome	Tree 3	7		2.2	12.7	2	0	0
Cima Dome	Tree 4	13		2.6	20.32	19	2	32
Cima Dome	Tree 5	10		5	20.32	18	8	43
Cima Dome	Tree 6	18		7.6	38.1	37	12	106
Cima Dome	Tree 7	4		0.6	5.08	1	0	0
Cima Dome	Tree 8	12		3.2	20.32	8	0	0
Cima Dome	Tree 9	9		3.2	25.4	17	3	38
Cima Dome	Tree 10	8		2.6	33.02	27	2	33
Cima Dome	Tree 11	17		3.6	33.02	11	1	18
Cima Dome	Tree 12	9		3.6	25.4	13	2	33
Cima Dome	Tree 13	11		1	7.62	1	0	0
Cima Dome	Tree 14	5		9	22.86	9	3	33
Cima Dome	Tree 15	5		2.5	15.24	3	0	0
Cima Dome	Tree 16	17		2.1	10.16	2	0	0
Cima Dome	Tree 17	7		3.9	22.86	18	8	87
Cima Dome	Tree 18	7		2.4	12.7	4	0	0
Cima Dome	Tree 19	3		1.7	10.16	2	0	0
Cima Dome	Tree 20	3		2.7	17.78	6	1	9						16	8	60
Cima Dome		8.9	126.247	3.395	20.32	11.45	3.15	23.1	9.61	174	0.0333958	4019.4
Transect: 468-469
Cima Dome	Tree 1	4		0.8	2.54	1	0	0	8.57	210	0.0264269	1912.11
Cima Dome	Tree 2	12		2.3	12.7	2	0	0
Cima Dome	Tree 3	3		3.6	0	5	0	0
Cima Dome	Tree 4	4		0.6	40.64	58	6	68
Cima Dome	Tree 5	8		5	20.32	29	7	30
Cima Dome	Tree 6	3		2.5	12.7	5	0	0
Cima Dome	Tree 7	5		2.7	15.24	7	0	0
Cima Dome	Tree 8	9		1.4	20.32	11	0	0
Cima Dome	Tree 9	5		3.5	22.86	16	2	0
Cima Dome	Tree 10	3		1.5	15.24	4	0	0
Cima Dome	Tree 11	5		1.8	10.16	4	0	0
Cima Dome	Tree 12	15		0.8	5.08	1	0	0
Cima Dome	Tree 13	7		4.7	25.4	38	6	48
Cima Dome	Tree 14	6		2.8	22.86	12	1	19
Cima Dome	Tree 15	8		5.2	35.56	26	2	8
Cima Dome	Tree 16	2		1.2	12.7	5	0	0
Cima Dome	Tree 17	12		3.3	17.78	4	0	0
Cima Dome	Tree 18	1		1.5	12.7	2	0	0
Cima Dome	Tree 19	5		5.1	43.18	27	0	0
Cima Dome	Tree 20													11	13	35
Cima Dome		6.15789	263.715	2.64737	18.3147	13.5263	1.26316	9.10526	8.57	210	0.0264269	1912.11
Transect: 470-471
Cima Dome	Tree 1	9		1.5	7.62	5	0	0	12.22	240	0.0362212	3000
Cima Dome	Tree 2	5		2.5	15.24	4	0	0
Cima Dome	Tree 3	7		3	15.24	5	2	22
Cima Dome	Tree 4	6		3.1	17.78	5	2	13
Cima Dome	Tree 5	6		7.8	48.26	26	3	59
Cima Dome	Tree 6	10		3.9	20.32	6	1	23
Cima Dome	Tree 7	2		3.3	17.78	8	0	0
Cima Dome	Tree 8	3		1.4	7.62	2	0	0
Cima Dome	Tree 9	4		3.7	22.86	16	5	23
Cima Dome	Tree 10	10		5	27.94	22	2	36
Cima Dome	Tree 11	8		2.7	20.32	6	0	0
Cima Dome	Tree 12	9		3.5	20.32	5	0	0
Cima Dome	Tree 13	7		3	22.86	14	2	24
Cima Dome	Tree 14	5		1.7	10.16	2	0	0
Cima Dome	Tree 15	4		2.1	22.86	17	0	0
Cima Dome	Tree 16	8		3.2	22.86	11	4	50
Cima Dome	Tree 17	16		3.6	15.24	6	0	0
Cima Dome	Tree 18	16		3.8	25.4	6	0	0
Cima Dome	Tree 19	13		1.4	7.62	2	0	0
Cima Dome	Tree 20	8		7.7	20.32	16	0	0						16	12	40
Cima Dome		7.8	164.366	3.395	19.431	9.2	1.05	12.5	12.22	240	0.0362212	3000
Transect: 472-473
Cima Dome	Tree 1	6		2.9	15.24	2	1	16	8.41	228	0.03042	4890.6
Cima Dome	Tree 2	8		7.4	30.48	17	7	53
Cima Dome	Tree 3	6		1.8	12.7	3	0	0
Cima Dome	Tree 4	11		6.4	33.02	37	10	51
Cima Dome	Tree 5	5		3.4	22.86	19	3	35
Cima Dome	Tree 6	7		2.1	12.7	2	0	0
Cima Dome	Tree 7	5		2.6	25.4	9	2	47
Cima Dome	Tree 8	18		3.9	15.24	9	1	0
Cima Dome	Tree 9	6		0.9	7.62	1	0	0
Cima Dome	Tree 10	8		3	22.86	7	1	38
Cima Dome	Tree 11	15		4.2	22.86	30	3	22
Cima Dome	Tree 12	9		2.5	17.78	3	0	0
Cima Dome	Tree 13	4		2.1	15.24	2	0	0
Cima Dome	Tree 14	4		2.1	15.24	9	0	0
Cima Dome	Tree 15	3		4.1	27.94	14	7	46
Cima Dome	Tree 16	4		3.7	17.78	3	0	0
Cima Dome	Tree 17	3		1.8	7.62	2	0	0
Cima Dome	Tree 18	18		3.1	15.24	5	2	25
Cima Dome	Tree 19	9		3.2	20.32	9	5	70
Cima Dome	Tree 20	7		7.1	27.94	25	2	26						17	8	60
Cima Dome		7.8	164.366	3.415	19.304	10.4	2.2	21.45	8.41	228	0.03042	4890.6
Transect: 474-475
Pahrump	Tree 1	9		0.5	5.08	1	0	0	10.99	174	0.044175	9570
Pahrump	Tree 2	10		3.3	33.02	36	15	198
Pahrump	Tree 3	17		2.1	15.24	3	0	0
Pahrump	Tree 4	55		2.5	17.78	10	5	60
Pahrump	Tree 5	5		2.2	20.32	19	14	201
Pahrump	Tree 6	30		2.4	30.48	22	9	102
Pahrump	Tree 7	7		2.8	20.32	28	12	78
Pahrump	Tree 8	9		2.5	27.94	20	7	115
Pahrump	Tree 9	4		2.3	17.78	13	4	32
Pahrump	Tree 10	24		0.2	2.54	1	0	0
Pahrump	Tree 11	12		2.8	35.56	18	3	63
Pahrump	Tree 12	6		1.6	10.16	3	2	3
Pahrump	Tree 13	13		1.4	7.62	2	1	7
Pahrump	Tree 14	7		2.8	27.94	18	3	68
Pahrump	Tree 15	5		2.1	17.78	6	1	38
Pahrump	Tree 16	6		1.7	15.24	5	0	0
Pahrump	Tree 17	10		2	15.24	3	2	37
Pahrump	Tree 18	6		0.1	2.54	1	0	0
Pahrump	Tree 19	4		2.1	22.86	10	7	79
Pahrump	Tree 20	11		2.2	15.24	9	4	19						13	5	75
Pahrump		12.5	64	1.98	18.034	11.4	4.45	55	10.99	174	0.044175	9570
Transect: 476-477
Pahrump	Tree 1	7		2	15.24	2	0	0	10.52	186	0.0362129	1590.3
Pahrump	Tree 2	4		0.3	2.54	1	0	0
Pahrump	Tree 3	19		4.3	27.94	26	3	24
Pahrump	Tree 4	23		1.9	17.78	9	1	15
Pahrump	Tree 5	15		2.4	25.4	19	1	20
Pahrump	Tree 6	13		1.6	12.7	7	0	0
Pahrump	Tree 7	11		0.3	5.08	1	0	0
Pahrump	Tree 8	15		2.3	15.24	8	1	14
Pahrump	Tree 9	7		1	7.62	1	0	0
Pahrump	Tree 10	10		1.8	10.16	1	1	0
Pahrump	Tree 11	9		3.3	30.48	23	3	37
Pahrump	Tree 12	13		0.5	5.08	1	0	0
Pahrump	Tree 13	34		0.3	2.54	1	0	0
Pahrump	Tree 14	8		2.4	17.78	4	2	36
Pahrump	Tree 15	48		1.1	7.62	2	0	0
Pahrump	Tree 16	9		2.2	15.24	4	2	25
Pahrump	Tree 17	35		1	7.62	1	0	0
Pahrump	Tree 18	27		2.1	20.32	17	0	0
Pahrump	Tree 19	4		1.3	7.62	1	0	0
Pahrump	Tree 20	6		2.2	15.24	6	0	0						8	12	40
Pahrump		15.85	39.8054	1.715	13.462	6.75	0.7	8.55	10.52	186	0.0362129	1590.3
Transect: 478-479
Pahrump	Tree 1	8		0.3	7.62	1	0	0	10.83	174	0.032369	2235.9
Pahrump	Tree 2	12		2.4	15.24	2	0	0
Pahrump	Tree 3	10		0.8	5.08	1	0	0
Pahrump	Tree 4	2		2.7	27.94	23	3	47
Pahrump	Tree 5	18		2.7	22.86	15	2	27
Pahrump	Tree 6	22		1.5	10.16	2	0	0
Pahrump	Tree 7	7		2.5	20.32	5	1	17
Pahrump	Tree 8	5		3	20.32	10	0	0
Pahrump	Tree 9	4		2.4	20.32	6	1	33
Pahrump	Tree 10	5		2.5	20.32	4	0	0
Pahrump	Tree 11	5		0.2	2.54	1	0	0
Pahrump	Tree 12	4		2.1	17.78	8	2	33
Pahrump	Tree 13	6		0.1	2.54	1	0	0
Pahrump	Tree 14	14		2.2	12.7	4	1	29
Pahrump	Tree 15	21		0.2	2.54	1	0	0
Pahrump	Tree 16	13		1.1	10.16	2	0	0
Pahrump	Tree 17	8		2.7	22.86	9	4	34
Pahrump	Tree 18	9		2.1	15.24	7	0	0
Pahrump	Tree 19	11		2.3	20.32	12	1	37
Pahrump	Tree 20	5		3.1	20.32	6	0	0						13	12	40
Pahrump		9.45	111.979	1.845	14.859	6	0.75	12.85	10.83	174	0.032369	2235.9
Transect: 480-481
Pahrump	Tree 1	22		2.6	22.86	8	1	40	11.8	186	0.0403786	3264.3
Pahrump	Tree 2	18		2.9	25.4	17	6	96
Pahrump	Tree 3	19		3.1	20.32	12	30	31
Pahrump	Tree 4	34		1.8	20.32	8	0	0
Pahrump	Tree 5	84		2.3	20.32	7	0	0
Pahrump	Tree 6	8		0.2	5.08	1	1	0
Pahrump	Tree 7	4		2.3	25.4	12	0	27
Pahrump	Tree 8	3		2.2	17.78	7	2	0
Pahrump	Tree 9	12		1.8	17.78	4	0	2
Pahrump	Tree 10	7		1.8	15.24	1	0	0
Pahrump	Tree 11	3		1.7	15.24	2	0	0
Pahrump	Tree 12	46		2.4	17.78	7	0	0
Pahrump	Tree 13	4		1.6	12.7	2	0	0
Pahrump	Tree 14	35		2.2	12.7	2	0	0
Pahrump	Tree 15	21		3.3	25.4	21	4	94
Pahrump	Tree 16	30		3.2	25.4	23	4	13
Pahrump	Tree 17	25		4.3	35.56	19	2	37
Pahrump	Tree 18	27		3	63.5	7	4	11
Pahrump	Tree 19	28		2.3	27.94	26	0	0
Pahrump	Tree 20	13		1	7.62	5	0	0						13	11	45
Pahrump		22.15	20.3823	2.3	21.717	9.55	2.7	17.55	11.8	186	0.0403786	3264.3
Transect: 482-483
Pahrump	Tree 1	11		3	27.94	23	6	67	14.98	150	0.0560095	4042.5
Pahrump	Tree 2	9		2.3	20.32	8	0	0
Pahrump	Tree 3	8		2.3	15.24	6	3	15
Pahrump	Tree 4	29		3.1	27.94	9	5	76
Pahrump	Tree 5	12		2.5	25.4	10	1	14
Pahrump	Tree 6	10		2.1	20.32	7	1	13
Pahrump	Tree 7	17		2.6	22.86	7	1	16
Pahrump	Tree 8	40		2.2	17.78	9	2	12
Pahrump	Tree 9	6		3.4	25.4	15	1	23
Pahrump	Tree 10	41		2.4	20.32	18	0	0
Pahrump	Tree 11	16		3.7	27.94	20	6	41
Pahrump	Tree 12	35		5.1	30.48	23	2	27
Pahrump	Tree 13	22		0.2	2.54	1	0	0
Pahrump	Tree 14	12		2.2	20.32	6	0	0
Pahrump	Tree 15	6		3.2	38.1	36	5	67
Pahrump	Tree 16	13		4.4	30.48	13	0	0
Pahrump	Tree 17	4		3.2	20.32	14	2	46
Pahrump	Tree 18	49		3.1	30.48	27	5	72
Pahrump	Tree 19	3		0.1	2.54	1	0	0
Pahrump	Tree 20	28		3	30.48	8	2	50						18	6	70
Pahrump		18.55	29.0611	2.705	22.86	13.05	2.1	26.95	14.98	150	0.0560095	4042.5
Transect: 484-485
Pahrump	Tree 1	15		3.8	33.02	25	1	26	10.01	222	0.0364581	4995
Pahrump	Tree 2	8		1	5.08	1	0	0
Pahrump	Tree 3	9		0.3	2.54	1	0	0
Pahrump	Tree 4	26		2.1	20.32	18	1	30
Pahrump	Tree 5	110		2.3	20.32	15	5	29
Pahrump	Tree 6	7		1.8	20.32	6	0	0
Pahrump	Tree 7	11		2.6	48.26	16	3	17
Pahrump	Tree 8	42		2.4	17.78	8	1	1
Pahrump	Tree 9	150		2.2	17.78	5	1	17
Pahrump	Tree 10	48		3.1	20.32	11	1	18
Pahrump	Tree 11	25		3.1	15.24	7	4	65
Pahrump	Tree 12	11		1.7	17.78	9	3	33
Pahrump	Tree 13	150		1.2	17.78	2	1	8
Pahrump	Tree 14	9		2.9	25.4	23	4	41
Pahrump	Tree 15	30		2.2	20.32	15	2	9
Pahrump	Tree 16	11		1.6	17.78	7	0	0
Pahrump	Tree 17	8		3.6	30.48	28	2	50
Pahrump	Tree 18	40		3.5	25.4	23	2	34
Pahrump	Tree 19	11		3.6	22.86	9	2	31
Pahrump	Tree 20	26		2.9	30.48	16	2	41						14	4	80
Pahrump		37.35	7.16834	2.395	21.463	12.25	1.75	22.5	10.01	222	0.0364581	4995
Transect: 494-495
Lytle	Tree 1	10		2.1	25.4	12	0	0	16	198	0.0599769	2801.7
Lytle	Tree 2	8		3.8	45.72	10	0	0
Lytle	Tree 3	5		1.9	12.7	7	0	0
Lytle	Tree 4	45		3.3	22.86	25	2	10
Lytle	Tree 5	8		1.9	25.4	11	1	6
Lytle	Tree 6	40		3.4	20.32	5	2	0
Lytle	Tree 7	23		1	2.54	1	0	0
Lytle	Tree 8	10		3.2	25.4	19	7	80
Lytle	Tree 9	33		5.1	22.86	8	1	23
Lytle	Tree 10	20		4.9	15.24	5	1	3
Lytle	Tree 11	7		6	17.78	8	0	0
Lytle	Tree 12	11		3.1	25.4	15	3	46
Lytle	Tree 13	23		5.2	30.48	38	0	0
Lytle	Tree 14	12		2.1	22.86	12	0	0
Lytle	Tree 15	11		1.8	17.78	5	0	0
Lytle	Tree 16	62		4.2	20.32	17	2	8
Lytle	Tree 17	26		2.5	10.16	6	1	12
Lytle	Tree 18	13		4.4	30.48	22	5	95
Lytle	Tree 19	10		0.5	2.54	1	0	0
Lytle	Tree 20	15		1.8	12.7	3	0	0						14	10	50
Lytle		19.6	26.0308	3.11	20.447	11.5	1.25	14.15	16	198	0.0599769	2801.7
Transect: 496-497
Lytle	Tree 1	11		3	20.32	8	5	40	13.67	216	0.0349478	3045.6
Lytle	Tree 2	9		2.1	17.78	6	1	0
Lytle	Tree 3	15		2.8	17.78	1	1	0
Lytle	Tree 4	11		3.6	25.4	25	4	20
Lytle	Tree 5	13		3.1	15.24	5	1	13
Lytle	Tree 6	11		2.5	25.4	5	1	10
Lytle	Tree 7	17		3.4	17.78	13	2	8
Lytle	Tree 8	14		3.1	25.4	14	5	73
Lytle	Tree 9	6		3.3	25.4	36	1	27
Lytle	Tree 10	32		3.1	20.32	6	1	1
Lytle	Tree 11	35		2	10.16	4	0	0
Lytle	Tree 12	5		3	20.32	16	3	23
Lytle	Tree 13	7		1.2	7.62	2	0	0
Lytle	Tree 14	7		3.5	20.32	17	1	6
Lytle	Tree 15	7		3.2	17.78	13	4	29
Lytle	Tree 16	36		3.1	12.7	5	0	0
Lytle	Tree 17	23		2	17.78	16	6	15
Lytle	Tree 18	50		3.1	15.24	9	1	0
Lytle	Tree 19	28		2.7	15.24	6	1	8
Lytle	Tree 20	23		2.9	15.24	13	3	9						17	3	85
Lytle		18	30.8642	2.835	18.161	11	2.05	14.1	13.67	216	0.0349478	3045.6
Transect: 490-491
Lytle	Tree 1	10		3.8	27.94	11	3	35	18.83	204	0.0373955	4437
Lytle	Tree 2	11		3.1	30.48	16	1	35
Lytle	Tree 3	11		2.6	25.4	22	1	2
Lytle	Tree 4	12		3.9	35.56	15	3	39
Lytle	Tree 5	20		4	20.32	4	2	13
Lytle	Tree 6	28		3.6	20.32	9	0	0
Lytle	Tree 7	18		2.6	22.86	7	0	0
Lytle	Tree 8	10		2.1	20.32	4	0	0
Lytle	Tree 9	9		2.5	12.7	3	1	0
Lytle	Tree 10	10		2.8	30.48	5	1	11
Lytle	Tree 11	20		2.2	20.32	5	0	0
Lytle	Tree 12	30		3.2	40.64	12	1	20
Lytle	Tree 13	34		3.5	45.72	9	3	25
Lytle	Tree 14	10		4.9	50.8	37	11	190
Lytle	Tree 15	7		1.7	7.62	2	0	0
Lytle	Tree 16	8		5.1	20.32	12	3	39
Lytle	Tree 17	3		0.3	2.54	1	0	0
Lytle	Tree 18	18		3.4	10.16	13	2	20
Lytle	Tree 19	5		2.4	12.7	2	1	6
Lytle	Tree 20	25		2.4	17.78	4	0	0						18	7	65
Lytle		14.95	44.7422	3.005	23.749	9.65	1.65	21.75	18.83	204	0.0373955	4437
Transect: 492-493
Lytle	Tree 1	9		3.2	30.48	52	0	0	11.99	210	0.0448556	3549
Lytle	Tree 2	6		1.4	10.16	8	0	0
Lytle	Tree 3	4		0.1	2.54	1	0	0
Lytle	Tree 4	18		2.8	20.32	11	0	0
Lytle	Tree 5	11		1	2.54	2	0	0
Lytle	Tree 6	7		4	40.64	45	2	60
Lytle	Tree 7	9		0.9	2.54	2	0	0
Lytle	Tree 8	12		1.8	10.16	4	0	0
Lytle	Tree 9	19		0.5	7.62	3	0	0
Lytle	Tree 10	16		2.2	15.24	4	1	0
Lytle	Tree 11	17		2.2	10.16	4	1	11
Lytle	Tree 12	30		3.9	30.48	23	0	0
Lytle	Tree 13	19		4.9	25.4	29	2	48
Lytle	Tree 14	12		2	27.94	15	1	0
Lytle	Tree 15	15		2.1	17.78	7	2	0
Lytle	Tree 16	32		2.1	12.7	4	1	10
Lytle	Tree 17	45		2.9	20.32	12	2	21
Lytle	Tree 18	12		4	30.48	22	4	72
Lytle	Tree 19	55		3.1	20.32	12	1	6
Lytle	Tree 20	29		2.8	35.56	19	9	110						13	9	55
Lytle		18.85	28.1434	2.395	18.669	13.95	1.3	16.9	11.99	210	0.0448556	3549
Transect: 486-487
Lytle	Tree 1	5		0.7	1	1	0	0	17	174	0.04877	7038.3
Lytle	Tree 2	45		3.4	8	12	4	38
Lytle	Tree 3	8		3.7	16	38	6	31
Lytle	Tree 4	6		2.2	7	3	0	0
Lytle	Tree 5	15		3	11	26	1	23
Lytle	Tree 6	9		3.4	9	10	0	0
Lytle	Tree 7	16		3	10	13	3	40
Lytle	Tree 8	9		3.2	12	21	3	90
Lytle	Tree 9	4		4.2	13	47	0	0
Lytle	Tree 10	5		3.3	9	12	1	34
Lytle	Tree 11	9		3.2	9	22	2	14
Lytle	Tree 12	18		3.9	9	26	10	178
Lytle	Tree 13	11		3.9	10	16	4	37
Lytle	Tree 14	30		3	10	10	1	14
Lytle	Tree 15	6		2.7	10	18	1	20
Lytle	Tree 16	22		3.3	10	14	2	34
Lytle	Tree 17	20		3.8	10	30	12	143
Lytle	Tree 18	30		2.6	10	16	4	52
Lytle	Tree 19	16		3.1	10	16	6	0
Lytle	Tree 20	5		3.2	12	12	3	61						19	4	80
Lytle		14.45	47.8921	3.14	9.8	18.15	3.15	40.45	17	174	0.04877	7038.3
Transect: 488-489
Lytle	Tree 1	6		4.3	12	17	5	126	15	162	0.06268	5759.1
Lytle	Tree 2	15		2	9	18	0	0
Lytle	Tree 3	7		2.1	8	8	1	10
Lytle	Tree 4	32		2.6	10	10	2	24
Lytle	Tree 5	7		1.9	7	9	0	0
Lytle	Tree 6	13		1.3	4	1	0	0
Lytle	Tree 7	7		3.9	12	24	0	0
Lytle	Tree 8	11		6.1	22	69	7	159
Lytle	Tree 9	12		3.4	9	11	1	0
Lytle	Tree 10	10		2	7	1	1	4
Lytle	Tree 11	30		4.2	10	18	12	134
Lytle	Tree 12	30		1.6	7	7	0	0
Lytle	Tree 13	14		3.1	12	19	0	0
Lytle	Tree 14	22		7	14	13	4	100
Lytle	Tree 15	60		1.8	7	8	0	0
Lytle	Tree 16	12		1.4	3	1	0	0
Lytle	Tree 17	15		1.8	6	6	0	0
Lytle	Tree 18	14		5		28	8	154
Lytle	Tree 19	11		2.2	6	6	2	0
Lytle	Tree 20	21		2	4	2	6	0						11	9	55
Lytle		17.45	32.8405	2.985	8.89474	13.8	2.45	35.55	15	162	0.06268	5759.1

## Sheet: Stats_average values
Site	transect	Distance (m)	Tree density/Ha	Height (m)	Diameter (cm)	Branches	% flowering trees	Inflorescences/tree	Fruits/tree	Fruit Mass (g)	Seeds/Fruit	Seed Mass (g)	seeds/tree	seeds m2	30 yr ATmax	30 yr ATmin	30 yr MTmax	30 yr MTmin	30 yr Tavg	30 yr MPmax	30 yr MPmin	30 yr Pavg
														0
Searchlight, NV (C)	449	24.25	17.005	4.345	30.48	34	0.818182	4.6	37.95	10.49	180	0.0337596	6831	11.6161
Searchlight, NV (C)	451	12	69.4444	3.54	19.939	19.3	0.769231	3	18.5	15.25	138	0.0586316	2553	17.7292
Searchlight, NV (C)	443	10.75	86.5333	3.075	18.288	12.95	1	2.1	18.85	8.55	156	0.0528263	2940.6	25.446
Searchlight, NV (C)	455	13.1429	57.8922	2.98095	19.3524	13.2381	1	3.14286	23.2381	11.22	162	0.0273111	6480	37.5142
Searchlight, NV (C)	457	12	69.4444	3.81	22.225	20.95	1	3.35	24.95	10.81	168	0.0288755	4191.6	29.1083
Searchlight, NV (C)	459	9.95	101.008	2.48	16.002	10.35	0.692308	1.55	9.8	8.81	210	0.02293	2058	20.7874
			66.8878	3.37183	21.0477	18.4647	0.879953	2.95714	22.2147	10.855	169	0.037389	4175.7	23.7002	22	9.2	34	0.87	16.4	31	2.5	213
Cima Dome, NV (C)	461	6.8	216.263	3.55	23.368	19.55	0.384615	2.6	25.8	9.94	144	0.0429	3715.2	80.346
Cima Dome, NV (C)	464	7	204.082	2.71053	20.32	17.7895	0.583333	4.52632	55.6842	8.61	204	0.0238458	11359.6	231.828
Cima Dome, NV (C)	466	8.9	126.247	3.395	20.32	11.45	0.75	3.15	23.1	9.61	174	0.0333958	4019.4	50.7436
Cima Dome, NV (C)	468	6.15789	263.715	2.64737	18.3147	13.5263	0.5	1.26316	9.10526	8.57	210	0.0264269	1912.11	50.4252
Cima Dome, NV (C)	470	7.8	164.366	3.395	19.431	9.2	0.4	1.05	12.5	12.22	240	0.0362212	3000	49.3097
Cima Dome, NV (C)	472	7.8	164.366	3.415	19.304	10.4		2.2	21.45	8.41	228	0.03042	4890.6	80.3846
			189.84	3.18548	20.1763	13.6526	0.52359	2.46491	24.6066	9.56	200	0.0322016	4816.15	90.5062	20.6	7.5	32.4	-0.74	14	41	4.1	229
Pahrump, NV (C)	474	12.5	64	1.98	18.034	11.4	1	4.45	55	10.99	174	0.044175	9570	61.248
Pahrump, NV (C)	476	15.85	39.8054	1.715	13.462	6.75	0.714286	0.7	8.55	10.52	186	0.0362129	1590.3	6.33025
Pahrump, NV (C)	478	9.45	111.979	1.845	14.859	6	0.666667	0.75	12.85	10.83	174	0.032369	2235.9	25.0374
Pahrump, NV (C)	480	22.15	20.3823	2.3	21.717	9.55	1	2.7	17.55	11.8	186	0.0403786	3264.3	6.65338
Pahrump, NV (C)	482	18.55	29.0611	2.705	22.86	13.05	0.875	2.1	26.95	14.98	150	0.0560095	4042.5	11.748
Pahrump, NV (C)	484	37.35	7.16834	2.395	21.463	12.25	1	1.75	22.5	10.01	222	0.0364581	4995	3.58059
			45.3993	2.15667	18.7325	9.83333	0.875992	2.075	23.9	11.5217	182	0.0409338	4283	19.0996	25.6	10.6	38.5	0.09	17.2	20.7	0.33	139
Goldfield, NV (NW)	403	11	82.6446	2.8325	25.273	12.65	1	3.15	1.1	1.76	90	0	99	0.818182
Goldfield, NV (NW)	405	36.05	7.69466	3.315	32.893	15.55	0.857143	3.1	4.75	6.16	138	0.00191818	655.5	0.504385
Goldfield, NV (NW)	407	23.2	18.5791	2.575	23.749	7.15	0.909091	2.45	10.35	1.37	96	0.00207143	993.6	1.84602
Goldfield, NV (NW)	409	20.75	23.2254	2.46	21.336	7.35	0.785714	2.3	9.55	1.64	186	0.000646154	1776.3	4.12553
Goldfield, NV (NW)	411	20.25	24.3865	2.535	25.019	9.05	0.785714	1.85	4.35	1.35	138	0.00333333	600.3	1.46392
Goldfield, NV (NW)	413	18.5	29.2184	2.3	23.495	3	0.769231	0.85	4.2	1.53	156	0	655.2	1.91439
			30.9581	2.66958	25.2942	9.125	0.851149	2.28333	5.71667	2.30167	134	0.00132818	796.65	1.77874	21	3.8	35	-6	11.3	19	5.8	140
Lida, NV (NW)	415	5.3	355.999	1.91	18.161	3.85	0.75	1	13.2	4.25	126	0.00614167	1663.2	59.2097
Lida, NV (NW)	416	5.35	349.375	1.67	15.24	4.2	0.428571	1.25	17.75	3.06	126	0.00614167	2236.5	78.1378
Lida, NV (NW)	418	6.55	233.087	2.01	16.764	5.75	1	1.4	18.35	3.65	120	0.00744	2202	51.3257
Lida, NV (NW)	420	8.1	152.416	1.78	16.51	4.05	1	1.6	20.4	4.54	162	0.0117	3304.8	50.3704
Lida, NV (NW)	422	6.25	256	1.665	14.986	3.7	1	2	17	3.91	126	0.00886667	2142	54.8352
Lida, NV (NW)	424	8.7	132.118	2.14	18.923	5.9	0.857143	1.4	8.05	1.75	126	0.00244286	1014.3	13.4007
			246.499	1.8625	16.764	4.575	0.839286	1.44167	15.7917	3.52667	131	0.00712214	2093.8	51.2132	16.1	2.95	28	-5.2	12	31	10	233
Beaver Dam, UT (NE)	494	19.6	26.0308	3.11	20.447	11.5	0.7	1.25	14.15	16	198	0.0599769	2801.7	7.29305
Beaver Dam, UT (NE)	496	18	30.8642	2.835	18.161	11	1	2.05	14.1	13.67	216	0.0349478	3045.6	9.4
Beaver Dam, UT (NE)	490	14.95	44.7422	3.005	23.749	9.65	0.8125	1.65	21.75	18.83	204	0.0373955	4437	19.8521
Beaver Dam, UT (NE)	492	18.85	28.1434	2.395	18.669	13.95	0.75	1.3	16.9	11.99	210	0.0448556	3549	9.98811
Beaver Dam, UT (NE)	486	14.45	47.8921	3.14	9.8	18.15	0.866667	3.15	40.45	17	174	0.04877	7038.3	33.7079
Beaver Dam, UT (NE)	488	17.45	32.8405	2.985	8.89474	13.8	0.733333	2.45	35.55	15	162	0.06268	5759.1	18.9131
			35.0855	2.91167	16.6201	13.0083	0.810417	1.975	23.8167	15.415	194	0.0481043	4438.45	16.5257	25.6	8.79	39	-1.5	18	28	5	205
HW 93, AZ (SE)	448	13.15	57.8294	3.595	28.575	28	0.882353	2.5	24.1	22.5	162	0.0817538	3904.2	22.5777
HW 93, AZ (SE)	439	13.35	56.1096	3.34	25.4	25.4211	0.6875	2.5	16.15	19.54	198	0.0822456	3197.7	17.9422
HW 93, AZ (SE)	441	16.3	37.6378	2.99	22.225	15.75	0.8	1.7	13.45	29.01	162	0.073831	2178.9	8.20091
HW 93, AZ (SE)	443	31.6	10.0144	3.795	26.924	18.55	0.7	2.9	14.6	29.07	204	0.06828	2978.4	2.9827
HW 93, AZ (SE)	447	21.5	21.6333	3.435	26.162	17.25	0.545455	2.8	9.7	23.11	156	0.0906905	1513.2	3.27355
HW 93, AZ (SE)	447	12.1	68.3013	3.63	9.35	10.55	0.666667	0.85	1.75	35	156	0.0906905	273	1.86463
			41.921	3.46417	23.106	19.2535	0.713662	2.20833	13.2917	26.3717	173	0.0812486	2340.9	9.47362	26.6	10	37.6	-1.6	19.7	45	3	315
Joshua Tree E, CA (S)	Belle Campground	32.185	9.65368	3.672	21.2	11.2	0.882353	3.15	6.75	16	154		1039.5	1.0035
Joshua Tree E, CA (S)	Twin Tanks	57.4435	3.03053	2.74632	16.625	5.05	0.666667	0.7	1.85	17	136		251.6	0.0762481
Joshua Tree E, CA (S)	Pinio Wye	19.375	26.6389	3.254	19.825	9.3	0.714286	1.95	0.95	17	138		131.1	0.349236
Joshua Tree E, CA (S)	North Kiosk	27.95	12.8008	2.65025	15.625	5.25	0.8	1.15	5.5	15	124		682	0.873013
Joshua Tree E, CA (S)	Split Rock	37.255	7.20495	3.836	21.025	14.6	0.928571	3.2	2.7	10.5	105		283.5	0.20426
Joshua Tree E, CA (S)	Jumbo Rocks	14.19	49.6633	2.7885	16.05	7.7	0.857143	1.15	7.5	14	141		1057.5	5.25189
			18.1654	3.15784	18.3917	8.85	0.80817	1.88333	4.20833	14.9167	133		574.2	1.29302	23	7.9	34	0.6	15.6	32	0.67	177
Joshua Tree W, CA (S)	Keys View	12.675	62.2449	3.47285	22.275	16.65	0.875	3.5	63.5	15	164		10414	64.8219
Joshua Tree W, CA (S)	West of Quail Wash	11.49	75.746	2.58263	18.325	12.65	1	3.75	53.25	16	166		8839.5	66.9557
Joshua Tree W, CA (S)	Mojave Desert Kiosk	7.465	179.449	3.365	21.25	13.35	0.857143	3.85	70.55	15	124		8748.2	156.985
Joshua Tree W, CA (S)	Caprock	10.32	93.8946	3.2375	18.8	7.9	0.833333	1.45	23.5	17	172		4042	37.9522
Joshua Tree W, CA (S)	Juniper Flats	11.005	82.5695	4.4955	26.25	17.5	1	5.05	93.2	15	135		12582	103.889
Joshua Tree W, CA (S)	(2-4)	11.245	79.0826	4.322	24.775	13.95	0.9375	3.9	65.9	14	127		8369.3	66.1866
			95.4977	3.57925	21.9458	13.6667	0.917163	3.58333	61.65	15.3333	148		8832.5	82.7985	23	7.9	34	0.6	15.4	32	0.67	177
Walker Pass, CA (W)	426	3.85	674.65	1.53	12.573	1.7	0.333333	0.15	2.7	0.19	0	0	0	0
Walker Pass, CA (W)	428	4.7	452.694	2.135	13.716	2.75	0.4	0.65	5.7	3.91	96	0.0204308	547.2	24.7714
Walker Pass, CA (W)	432	6.6	229.568	2.465	15.24	3.8	0.5	0.2	0.9	8.48	180	0.0337357	162	3.71901
Walker Pass, CA (W)	430	7.95	158.222	1.81	16.383	3.25	0.285714	0.2	1.1	15.16	144	0.0257333	158.4	2.50623
Walker Pass, CA (W)	434	8.9	126.247	2.31	17.907	5.7	0.375	0.7	7.2	7.9	132	0.0376128	950.4	11.9985
Walker Pass, CA (W)	436	12.45	64.5151	1.985	17.272	5.3	0.25	0.2	0	7.15	120	0.032175	0	0
			284.316	2.03917	15.5152	3.75	0.357341	0.35	2.93333	7.13167	112	0.0249479	303	7.16585	23.8	11.1	22.3	1.9	15.5	32	1.02	160

## Sheet: Height distribution
Site		Height (m)	Diameter (cm)		Site	Height (m)	Diameter (cm)		Site	Height (m)	Diameter (cm)		Site	Height (m)	Diameter (cm)		Site	Height (m)	Diameter (cm)		Site	Height (m)	Diameter (cm)		Site	Height (m)	Diameter (cm)		Site	Height (m)	Diameter (cm)		Site	Height (m)	Diameter (cm)		Site	Height (m)	Diameter (cm)
Joshua Tree East	Transect 1	1.84	14		Josh Tree West	1.61	17		Arizona	0.6	7.62		Walker Pass	2.3	12.7		Goldfield	0.25	2.54		Lida	2.8	22.86		Searchlight	3	17.78		Cima Dome	1.7	15.24		Pahrump	0.5	5.08		Lytle	2.1	25.4
Joshua Tree East	Transect 1	3.54	21		Josh Tree West	3.52	24		Arizona	1.2	7.62		Walker Pass	0.2	5.08		Goldfield	1	12.7		Lida	1.9	22.86		Searchlight	5.1	45.72		Cima Dome	2.5	15.24		Pahrump	3.3	33.02		Lytle	3.8	45.72
Joshua Tree East	Transect 1	4.15	22		Josh Tree West	3.15	24		Arizona	5	27.94		Walker Pass	3	27.94		Goldfield	1.5	17.78		Lida	3.5	33.02		Searchlight	3.3	30.48		Cima Dome	7.3	22.86		Pahrump	2.1	15.24		Lytle	1.9	12.7
Joshua Tree East	Transect 1	5.12	28		Josh Tree West	2.74	17		Arizona	2.1	15.24		Walker Pass	1.6	17.78		Goldfield	3.3	22.86		Lida	3.1	20.32		Searchlight	5.2	38.1		Cima Dome	1.9	12.7		Pahrump	2.5	17.78		Lytle	3.3	22.86
Joshua Tree East	Transect 1	5.31	37		Josh Tree West	2.5	18		Arizona	5.8	45.72		Walker Pass	0.7	15.24		Goldfield	3.6	45.72		Lida	1.8	20.32		Searchlight	1.8	17.78		Cima Dome	3.6	20.32		Pahrump	2.2	20.32		Lytle	1.9	25.4
Joshua Tree East	Transect 1	4.01	20		Josh Tree West	5.05	28		Arizona	5.2	30.48		Walker Pass	1.7	12.7		Goldfield	3	25.4		Lida	3.2	27.94		Searchlight	4.7	22.86		Cima Dome	1.2	7.62		Pahrump	2.4	30.48		Lytle	3.4	20.32
Joshua Tree East	Transect 1	2.87	18		Josh Tree West	3.68	24		Arizona	3.4	33.02		Walker Pass	0.1	5.08		Goldfield	1.7	17.78		Lida	2.6	20.32		Searchlight	7.4	50.8		Cima Dome	3.9	25.4		Pahrump	2.8	20.32		Lytle	1	2.54
Joshua Tree East	Transect 1	3.12	14		Josh Tree West	2.33	22		Arizona	1	7.62		Walker Pass	1.3	15.24		Goldfield	3	33.02		Lida	1	12.7		Searchlight	5	35.56		Cima Dome	4.3	27.94		Pahrump	2.5	27.94		Lytle	3.2	25.4
Joshua Tree East	Transect 1	4.88	27		Josh Tree West	3.53	30		Arizona	1.9	15.24		Walker Pass	1.6	12.7		Goldfield	3.9	33.02		Lida	1.5	12.7		Searchlight	6.4	30.48		Cima Dome	2.1	15.24		Pahrump	2.3	17.78		Lytle	5.1	22.86
Joshua Tree East	Transect 1	4.64	25		Josh Tree West	2.11	14		Arizona	4.9	38.1		Walker Pass	1.7	15.24		Goldfield	4	35.56		Lida	2.1	20.32		Searchlight	3.1	27.94		Cima Dome	6	40.64		Pahrump	0.2	2.54		Lytle	4.9	15.24
Joshua Tree East	Transect 1	2.85	18		Josh Tree West	3.95	20		Arizona	3.7	33.02		Walker Pass	3.2	15.24		Goldfield	2.8	25.4		Lida	2.8	22.86		Searchlight	1	7.62		Cima Dome	5.1	35.56		Pahrump	2.8	35.56		Lytle	6	17.78
Joshua Tree East	Transect 1	3.93	27		Josh Tree West	3.99	32		Arizona	2.5	25.4		Walker Pass	0.6	10.16		Goldfield	1.2	15.24		Lida	3.1	22.86		Searchlight	6.1	50.8		Cima Dome	2	15.24		Pahrump	1.6	10.16		Lytle	3.1	25.4
Joshua Tree East	Transect 1	0.98	8		Josh Tree West	0.42	7		Arizona	6	43.18		Walker Pass	2.3	12.7		Goldfield	3.8	30.48		Lida	0.2	7.62		Searchlight	1.2	10.16		Cima Dome	1.9	12.7		Pahrump	1.4	7.62		Lytle	5.2	30.48
Joshua Tree East	Transect 1	2.62	20		Josh Tree West	4.46	28.5		Arizona	6	60.96		Walker Pass	1.2	7.62		Goldfield	2.6	27.94		Lida	2.2	22.86		Searchlight	4.3	30.48		Cima Dome	1.2	5.08		Pahrump	2.8	27.94		Lytle	2.1	22.86
Joshua Tree East	Transect 1	3.51	18		Josh Tree West	3.45	17		Arizona	4.3	38.1		Walker Pass	1.4	12.7		Goldfield	2.8	22.86		Lida	0.7	7.62		Searchlight	6.1	45.72		Cima Dome	6.4	50.8		Pahrump	2.1	17.78		Lytle	1.8	17.78
Joshua Tree East	Transect 1	4.41	22		Josh Tree West	4.107	22		Arizona	3.7	33.02		Walker Pass	1.4	10.16		Goldfield	3.3	30.48		Lida	0.1	5.08		Searchlight	3.6	20.32		Cima Dome	5.1	35.56		Pahrump	1.7	15.24		Lytle	4.2	20.32
Joshua Tree East	Transect 1	3.48	16		Josh Tree West	4.92	21		Arizona	3.8	30.48		Walker Pass	1.2	10.16		Goldfield	3.9	25.4		Lida	1.5	20.32		Searchlight	6.5	40.64		Cima Dome	0.4	2.54		Pahrump	2	15.24		Lytle	2.5	10.16
Joshua Tree East	Transect 1	4.42	25		Josh Tree West	5.04	27		Arizona	4.4	38.1		Walker Pass	1.6	12.7		Goldfield	2.6	25.4		Lida	1	15.24		Searchlight	4.5	30.48		Cima Dome	5.2	38.1		Pahrump	0.1	2.54		Lytle	4.4	30.48
Joshua Tree East	Transect 1	3.77	23		Josh Tree West	5.22	31		Arizona	1.5	10.16		Walker Pass	2.3	12.7		Goldfield	3.6	27.94		Lida	2.5	12.7		Searchlight	2.2	20.32		Cima Dome	3.5	35.56		Pahrump	2.1	22.86		Lytle	0.5	2.54
Joshua Tree East	Transect 1	3.99	21		Josh Tree West	3.68	22		Arizona	4.9	30.48		Walker Pass	1.2	7.62		Goldfield	4.8	27.94		Lida	0.6	12.7		Searchlight	6.4	35.56		Cima Dome	5.7	33.02		Pahrump	2.2	15.24		Lytle	1.8	12.7
Joshua Tree East	Transect 2	2.05	11		Josh Tree West	5.78	32		Arizona	1.7	12.7		Walker Pass	2.6	15.24		Goldfield	2.6	20.32		Lida	2.3	20.32		Searchlight	2.2	10.16		Cima Dome	2.2	17.78		Pahrump	2	15.24		Lytle	3	20.32
Joshua Tree East	Transect 2	4.42	19		Josh Tree West	0.51	7		Arizona	4.2	30.48		Walker Pass	1.2	12.7		Goldfield	1.9	25.4		Lida	2.8	20.32		Searchlight	6	22.86		Cima Dome	0.9	5.08		Pahrump	0.3	2.54		Lytle	2.1	17.78
Joshua Tree East	Transect 2	3.44	21		Josh Tree West	0.41	6		Arizona	3.4	17.78		Walker Pass	1.3	12.7		Goldfield	4.4	30.48		Lida	1.3	15.24		Searchlight	3.2	22.86		Cima Dome	2.9	25.4		Pahrump	4.3	27.94		Lytle	2.8	17.78
Joshua Tree East	Transect 2	4.23	19		Josh Tree West	4.23	21		Arizona	5.8	38.1		Walker Pass	0.2	5.08		Goldfield	2	20.32		Lida	0.2	5.08		Searchlight	1	5.08		Cima Dome	5.1	38.1		Pahrump	1.9	17.78		Lytle	3.6	25.4
Joshua Tree East	Transect 2	0.47	8		Josh Tree West	5.85	37		Arizona	5.6	45.72		Walker Pass	2.1	10.16		Goldfield	0.5	10.16		Lida	2.1	17.78		Searchlight	6.8	33.02		Cima Dome	2.3	15.24		Pahrump	2.4	25.4		Lytle	3.1	15.24
Joshua Tree East	Transect 2	2.42	14		Josh Tree West	5.97	30		Arizona	5	43.18		Walker Pass	2.1	10.16		Goldfield	2.7	20.32		Lida	2.5	20.32		Searchlight	5.9	38.1		Cima Dome	5.5	45.72		Pahrump	1.6	12.7		Lytle	2.5	25.4
Joshua Tree East	Transect 2	4.74	22		Josh Tree West	5.39	40		Arizona	4.9	30.48		Walker Pass	2.5	10.16		Goldfield	0.5	10.16		Lida	1	12.7		Searchlight	5.6	27.94		Cima Dome	2.4	17.78		Pahrump	0.3	5.08		Lytle	3.4	17.78
Joshua Tree East	Transect 2	3.43	23		Josh Tree West	0.27	4		Arizona	2	10.16		Walker Pass	0.3	5.08		Goldfield	4.1	43.18		Lida	1	10.16		Searchlight	4.4	27.94		Cima Dome	2.1	15.24		Pahrump	2.3	15.24		Lytle	3.1	25.4
Joshua Tree East	Transect 2	3.38	27		Josh Tree West		31		Arizona	3.5	25.4		Walker Pass	1	7.62		Goldfield	3	25.4		Lida	1.7	20.32		Searchlight	2.5	25.4		Cima Dome	3.2	25.4		Pahrump	1	7.62		Lytle	3.3	25.4
Joshua Tree East	Transect 2	3.12	22		Josh Tree West	0.84	10		Arizona	4.3	43.18		Walker Pass	2.8	12.7		Goldfield	5.5	53.34		Lida	1.2	12.7		Searchlight	5.2	20.32		Cima Dome	2.3	10.16		Pahrump	1.8	10.16		Lytle	3.1	20.32
Joshua Tree East	Transect 2	3.42	19		Josh Tree West	0.98	9		Arizona	3.2	22.86		Walker Pass	1.5	7.62		Goldfield	6	50.8		Lida	2.2	20.32		Searchlight	1.2	5.08		Cima Dome	2.2	15.24		Pahrump	3.3	30.48		Lytle	2	10.16
Joshua Tree East	Transect 2	2.13	16		Josh Tree West	4.84	29		Arizona	5	38.1		Walker Pass	1	7.62		Goldfield	6	50.8		Lida	3	17.78		Searchlight	2.9	20.32		Cima Dome	3	27.94		Pahrump	0.5	5.08		Lytle	3	20.32
Joshua Tree East	Transect 2	0.26	3.5		Josh Tree West	0.43	6		Arizona	0.9	5.08		Walker Pass	1.5	15.24		Goldfield	1	15.24		Lida	2	17.78		Searchlight	6.8	30.48		Cima Dome	4.1	25.4		Pahrump	0.3	2.54		Lytle	1.2	7.62
Joshua Tree East	Transect 2	0.36	4		Josh Tree West	0.71	8		Arizona	5.1	38.1		Walker Pass	4.1	22.86		Goldfield	6.5	58.42		Lida	2.2	17.78		Searchlight	3.3	22.86		Cima Dome	0.4	2.54		Pahrump	2.4	17.78		Lytle	3.5	20.32
Joshua Tree East	Transect 2	3.62	20		Josh Tree West	3.16	19		Arizona	1.2	5.08		Walker Pass	1.8	15.24		Goldfield	1.2	15.24		Lida	1.4	15.24		Searchlight	2.5	17.78		Cima Dome	3.5	33.02		Pahrump	1.1	7.62		Lytle	3.2	17.78
Joshua Tree East	Transect 2	2.93	20		Josh Tree West	3.31	27		Arizona	3.1	20.32		Walker Pass	2.3	15.24		Goldfield	4	40.64		Lida	0.1	5.08		Searchlight	2.7	12.7		Cima Dome	1.2	10.16		Pahrump	2.2	15.24		Lytle	3.1	12.7
Joshua Tree East	Transect 2	1.61	17		Josh Tree West	1.11	11		Arizona	1.4	30.48		Walker Pass	4.2	25.4		Goldfield	4.2	60.96		Lida	0.1	5.08		Searchlight	3.1	10.16		Cima Dome	4.7	38.1		Pahrump	1	7.62		Lytle	2	17.78
Joshua Tree East	Transect 2	3.1	25		Josh Tree West	0.4	5.5		Arizona	1.8	12.7		Walker Pass	2.6	20.32		Goldfield	1.5	15.24		Lida	1	7.62		Searchlight	1.4	12.7		Cima Dome	0.9	7.62		Pahrump	2.1	20.32		Lytle	3.1	15.24
Joshua Tree East	Transect 2		8		Josh Tree West	0.51	9		Arizona	2.8	22.86		Walker Pass	4.1	22.86		Goldfield	5.2	45.72		Lida	2.1	17.78		Searchlight	0.9	7.62		Cima Dome	2.6	10.16		Pahrump	1.3	7.62		Lytle	2.7	15.24
Joshua Tree East	Transect 2	3.05	14		Josh Tree West	4.37	25		Arizona	1.9	15.24		Walker Pass	3.5	20.32		Goldfield	3.5	45.72		Lida	3.2	25.4		Searchlight	3.2	25.4		Cima Dome				Pahrump	2.2	15.24		Lytle	2.9	15.24
Joshua Tree East	Transect 3	3.53	21		Josh Tree West	2.91	18		Arizona	2.2	15.24		Walker Pass	3.4	15.24		Goldfield	2.9	27.94		Lida	2	20.32		Searchlight	1.7	12.7		Cima Dome	6.6	38.1		Pahrump	0.3	7.62		Lytle	3.8	27.94
Joshua Tree East	Transect 3	4.16	24		Josh Tree West	4.98	28		Arizona	3.7	27.94		Walker Pass	2	17.78		Goldfield	1.3	17.78		Lida	1.7	20.32		Searchlight	6	27.94		Cima Dome	1.8	15.24		Pahrump	2.4	15.24		Lytle	3.1	30.48
Joshua Tree East	Transect 3	3.51	18.5		Josh Tree West	7.21	34		Arizona	0.7	5.08		Walker Pass	2.1	17.78		Goldfield	1	15.24		Lida	0.1	5.08		Searchlight	1	5.08		Cima Dome	2.2	12.7		Pahrump	0.8	5.08		Lytle	2.6	25.4
Joshua Tree East	Transect 3	3.79	18		Josh Tree West	5.63	28		Arizona	4.8	25.4		Walker Pass	6.4	5.08		Goldfield	4	33.02		Lida	2.7	17.78		Searchlight	5	25.4		Cima Dome	2.6	20.32		Pahrump	2.7	27.94		Lytle	3.9	35.56
Joshua Tree East	Transect 3	2.15	17		Josh Tree West	0.41	7		Arizona	3.6	27.94		Walker Pass	3.2	20.32		Goldfield	1.5	17.78		Lida	3	17.78		Searchlight	1.2	7.62		Cima Dome	5	20.32		Pahrump	2.7	22.86		Lytle	4	20.32
Joshua Tree East	Transect 3	5.2	34		Josh Tree West	2.71	16		Arizona	6.1	45.72		Walker Pass	1.5	12.7		Goldfield	3.4	35.56		Lida	2.3	15.24		Searchlight	5	17.78		Cima Dome	7.6	38.1		Pahrump	1.5	10.16		Lytle	3.6	20.32
Joshua Tree East	Transect 3	4.28	21.5		Josh Tree West	0.57	8		Arizona	2.7	33.02		Walker Pass	0.6	7.62		Goldfield	0.3	10.16		Lida	1.8	20.32		Searchlight	1.3	10.16		Cima Dome	0.6	5.08		Pahrump	2.5	20.32		Lytle	2.6	22.86
Joshua Tree East	Transect 3	4.67	28		Josh Tree West	1.78	18		Arizona	1.6	12.7		Walker Pass	3.3	20.32		Goldfield	1.2	25.4		Lida	2.9	22.86		Searchlight	1.7	20.32		Cima Dome	3.2	20.32		Pahrump	3	20.32		Lytle	2.1	20.32
Joshua Tree East	Transect 3	3.79	20		Josh Tree West	0.56	9		Arizona	3.7	35.56		Walker Pass	3.6	17.78		Goldfield	2.2	17.78		Lida	3	17.78		Searchlight	3.8	22.86		Cima Dome	3.2	25.4		Pahrump	2.4	20.32		Lytle	2.5	12.7
Joshua Tree East	Transect 3	2.45	15.5		Josh Tree West	6.07	36		Arizona	2.5	20.32		Walker Pass	4.1	27.94		Goldfield	0.5	10.16		Lida	1.2	17.78		Searchlight	5.4	33.02		Cima Dome	2.6	33.02		Pahrump	2.5	20.32		Lytle	2.8	30.48
Joshua Tree East	Transect 3	3.88	19		Josh Tree West	7.47	43		Arizona	1.5	7.62		Walker Pass	3	20.32		Goldfield	3.3	22.86		Lida	1.4	12.7		Searchlight	1.1	7.62		Cima Dome	3.6	33.02		Pahrump	0.2	2.54		Lytle	2.2	20.32
Joshua Tree East	Transect 3	2.7	21		Josh Tree West	3.56	26		Arizona	1	5.08		Walker Pass	3.3	20.32		Goldfield	3.1	33.02		Lida	2.9	20.32		Searchlight	4.2	27.94		Cima Dome	3.6	25.4		Pahrump	2.1	17.78		Lytle	3.2	40.64
Joshua Tree East	Transect 3	3.21	18		Josh Tree West	3.14	20		Arizona	2	12.7		Walker Pass	1.6	10.16		Goldfield	5	38.1		Lida	1.9	15.24		Searchlight	5.3	27.94		Cima Dome	1	7.62		Pahrump	0.1	2.54		Lytle	3.5	45.72
Joshua Tree East	Transect 3	1.76	17		Josh Tree West	5.04	27		Arizona	7.1	48.26		Walker Pass	2.2	17.78		Goldfield	1	15.24		Lida	2.8	20.32		Searchlight	2.2	12.7		Cima Dome	9	22.86		Pahrump	2.2	12.7		Lytle	4.9	50.8
Joshua Tree East	Transect 3	4.53	27		Josh Tree West	4.62	26		Arizona	0.6	2.54		Walker Pass	1.3	10.16		Goldfield	3.2	22.86		Lida	2	17.78		Searchlight	2.3	17.78		Cima Dome	2.5	15.24		Pahrump	0.2	2.54		Lytle	1.7	7.62
Joshua Tree East	Transect 3	1.86	16		Josh Tree West	5.97	34		Arizona	2.1	22.86		Walker Pass	1.1	15.24		Goldfield	3.8	38.1		Lida	2.9	20.32		Searchlight	5.1	33.02		Cima Dome	2.1	10.16		Pahrump	1.1	10.16		Lytle	5.1	20.32
Joshua Tree East	Transect 3	2.76	16		Josh Tree West	0.47	7		Arizona	1.4	10.16		Walker Pass	1.7	10.16		Goldfield	5.2	35.56		Lida	1.6	15.24		Searchlight	0.6	5.08		Cima Dome	3.9	22.86		Pahrump	2.7	22.86		Lytle	0.3	2.54
Joshua Tree East	Transect 3	1.39	12.5		Josh Tree West	2.12	16		Arizona	2.8	20.32		Walker Pass	1.4	15.24		Goldfield	1.3	12.7		Lida	2.4	15.24		Searchlight	1.8	17.78		Cima Dome	2.4	12.7		Pahrump	2.1	15.24		Lytle	3.4	10.16
Joshua Tree East	Transect 3	2.8	16		Josh Tree West	1.57	18		Arizona	5.4	35.56		Walker Pass	2.3	15.24		Goldfield	1.3	12.7		Lida	1.1	17.78		Searchlight	5.2	22.86		Cima Dome	1.7	10.16		Pahrump	2.3	20.32		Lytle	2.4	12.7
Joshua Tree East	Transect 3	2.66	16.5		Josh Tree West	0.51	6		Arizona	4.3	30.48		Walker Pass	1.2	7.62		Goldfield	6	33.02		Lida	0.5	5.08		Searchlight	1.6	10.16		Cima Dome	2.7	17.78		Pahrump	3.1	20.32		Lytle	2.4	17.78
Joshua Tree East	Transect 4	1.32	13		Josh Tree West	2.58	19		Arizona	4	30.48		Walker Pass	1.6	12.7		Goldfield	3.4	25.4		Lida	3	20.32		Searchlight	2	15.24		Cima Dome	0.8	2.54		Pahrump	2.6	22.86		Lytle	3.2	30.48
Joshua Tree East	Transect 4	2.76	16.5		Josh Tree West	3.73	37		Arizona	5	33.02		Walker Pass	2.6	25.4		Goldfield	5.1	35.56		Lida	3	20.32		Searchlight	3.6	22.86		Cima Dome	2.3	12.7		Pahrump	2.9	25.4		Lytle	1.4	10.16
Joshua Tree East	Transect 4	1.165	11		Josh Tree West	5.66	32		Arizona	5.3	35.56		Walker Pass	1.8	15.24		Goldfield	3.3	25.4		Lida	0.2	5.08		Searchlight	5	22.86		Cima Dome	3.6	0		Pahrump	3.1	20.32		Lytle	0.1	2.54
Joshua Tree East	Transect 4	1.19	12		Josh Tree West	5.36	20		Arizona	3.4	22.86		Walker Pass	2.6	15.24		Goldfield	2	27.94		Lida	2.6	17.78		Searchlight	3.9	45.72		Cima Dome	0.6	40.64		Pahrump	1.8	20.32		Lytle	2.8	20.32
Joshua Tree East	Transect 4	0.8	9		Josh Tree West	0.26	4		Arizona	4.1	43.18		Walker Pass	1.7	17.78		Goldfield	1.7	15.24		Lida	1.6	20.32		Searchlight	2.2	20.32		Cima Dome	5	20.32		Pahrump	2.3	20.32		Lytle	1	2.54
Joshua Tree East	Transect 4	2.35	14		Josh Tree West	5.7	32		Arizona	2.1	15.24		Walker Pass	2.1	20.32		Goldfield	5.2	33.02		Lida	1.7	17.78		Searchlight	2.4	15.24		Cima Dome	2.5	12.7		Pahrump	0.2	5.08		Lytle	4	40.64
Joshua Tree East	Transect 4	1.49	16		Josh Tree West	1.19	12		Arizona	2.6	15.24		Walker Pass	1.9	15.24		Goldfield	2.8	22.86		Lida	2	15.24		Searchlight	1.2	7.62		Cima Dome	2.7	15.24		Pahrump	2.3	25.4		Lytle	0.9	2.54
Joshua Tree East	Transect 4	4.91	21		Josh Tree West	5.31	20		Arizona	1.7	12.7		Walker Pass	0.4	10.16		Goldfield	1.7	12.7		Lida	1.1	10.16		Searchlight	0.4	10.16		Cima Dome	1.4	20.32		Pahrump	2.2	17.78		Lytle	1.8	10.16
Joshua Tree East	Transect 4	2.1	12		Josh Tree West	4.24	21		Arizona	2.8	17.78		Walker Pass	2.2	20.32		Goldfield	1.5	12.7		Lida	1.7	17.78		Searchlight	6	43.18		Cima Dome	3.5	22.86		Pahrump	1.8	17.78		Lytle	0.5	7.62
Joshua Tree East	Transect 4	1.74	10		Josh Tree West	5.25	25		Arizona	3	25.4		Walker Pass	1.7	15.24		Goldfield	2.8	22.86		Lida	0.3	5.08		Searchlight	3.2	15.24		Cima Dome	1.5	15.24		Pahrump	1.8	15.24		Lytle	2.2	15.24
Joshua Tree East	Transect 4	3.65	17		Josh Tree West	4.16	23		Arizona	5.1	35.56		Walker Pass	2.9	20.32		Goldfield	1	7.62		Lida	1	12.7		Searchlight	3.6	20.32		Cima Dome	1.8	10.16		Pahrump	1.7	15.24		Lytle	2.2	10.16
Joshua Tree East	Transect 4	3.64	18		Josh Tree West	0.76	9		Arizona	4.2	27.94		Walker Pass	0.3	12.7		Goldfield	1	12.7		Lida	3.4	27.94		Searchlight	3.2	27.94		Cima Dome	0.8	5.08		Pahrump	2.4	17.78		Lytle	3.9	30.48
Joshua Tree East	Transect 4	4.57	17		Josh Tree West	3.95	19		Arizona	3.8	22.86		Walker Pass	0.3	10.16		Goldfield	1.7	20.32		Lida	1.2	10.16		Searchlight	2.3	10.16		Cima Dome	4.7	25.4		Pahrump	1.6	12.7		Lytle	4.9	25.4
Joshua Tree East	Transect 4	3.37	17.5		Josh Tree West	3.81	27		Arizona	6.1	40.64		Walker Pass	1.7	17.78		Goldfield	0.6	7.62		Lida	2.3	22.86		Searchlight	2.3	15.24		Cima Dome	2.8	22.86		Pahrump	2.2	12.7		Lytle	2	27.94
Joshua Tree East	Transect 4	3.06	18		Josh Tree West	0.37	6		Arizona	5	30.48		Walker Pass	1.5	15.24		Goldfield	5.5	53.34		Lida	2.5	20.32		Searchlight	1.1	7.62		Cima Dome	5.2	35.56		Pahrump	3.3	25.4		Lytle	2.1	17.78
Joshua Tree East	Transect 4	1.08	10		Josh Tree West	4.86	24		Arizona	2.8	20.32		Walker Pass	1.9	15.24		Goldfield	1.5	20.32		Lida	1.8	17.78		Searchlight	4.2	27.94		Cima Dome	1.2	12.7		Pahrump	3.2	25.4		Lytle	2.1	12.7
Joshua Tree East	Transect 4	4.09	21		Josh Tree West	0.6	6		Arizona	5	38.1		Walker Pass	0.4	7.62		Goldfield	2	20.32		Lida	1.2	12.7		Searchlight	0.5	2.54		Cima Dome	3.3	17.78		Pahrump	4.3	35.56		Lytle	2.9	20.32
Joshua Tree East	Transect 4	3.56	21		Josh Tree West	0.85	8		Arizona	4.1	30.48		Walker Pass	2.1	15.24		Goldfield	1.9	12.7		Lida	2	20.32		Searchlight	4.3	22.86		Cima Dome	1.5	12.7		Pahrump	3	63.5		Lytle	4	30.48
Joshua Tree East	Transect 4	1.17	9.5		Josh Tree West	0.98	9		Arizona	1.7	12.7		Walker Pass	3.6	25.4		Goldfield	1.4	12.7		Lida	1.7	17.78		Searchlight	0.8	7.62		Cima Dome	5.1	43.18		Pahrump	2.3	27.94		Lytle	3.1	20.32
Joshua Tree East	Transect 4	4.99	29		Josh Tree West	5.13	23		Arizona	4.1	27.94		Walker Pass	2.9	20.32		Goldfield	3.1	25.4		Lida	1.3	17.78		Searchlight	3	17.78		Cima Dome				Pahrump	1	7.62		Lytle	2.8	35.56
Joshua Tree East	Transect 5	4.47	22		Josh Tree West	6.44	37		Arizona	3.7	50.8		Walker Pass	2	12.7		Goldfield	0.4	7.62		Lida	2.9	20.32		Searchlight	7.4	27.94		Cima Dome	1.5	7.62		Pahrump	3	27.94		Lytle	0.7	1
Joshua Tree East	Transect 5	3.5	25		Josh Tree West	6.91	39		Arizona	3.2	20.32		Walker Pass	2	12.7		Goldfield	2.1	25.4		Lida	1.7	20.32		Searchlight	1.6	10.16		Cima Dome	2.5	15.24		Pahrump	2.3	20.32		Lytle	3.4	8
Joshua Tree East	Transect 5	3.53	17		Josh Tree West	0.49	6		Arizona	6.2	38.1		Walker Pass	0.1	2.54		Goldfield	0.2	7.62		Lida	1.4	17.78		Searchlight	4.2	27.94		Cima Dome	3	15.24		Pahrump	2.3	15.24		Lytle	3.7	16
Joshua Tree East	Transect 5	1.82	14		Josh Tree West	1.35	12		Arizona	1.1	7.62		Walker Pass	0.8	7.62		Goldfield	3.4	27.94		Lida	0.4	7.62		Searchlight	2.7	17.78		Cima Dome	3.1	17.78		Pahrump	3.1	27.94		Lytle	2.2	7
Joshua Tree East	Transect 5	3.61	18.5		Josh Tree West	5.11	32		Arizona	4.1	20.32		Walker Pass	2.6	20.32		Goldfield	4.5	71.12		Lida	0.7	15.24		Searchlight	7.3	30.48		Cima Dome	7.8	48.26		Pahrump	2.5	25.4		Lytle	3	11
Joshua Tree East	Transect 5	3.77	19.5		Josh Tree West	4.38	24		Arizona	1	7.62		Walker Pass	2.9	22.86		Goldfield	2.6	33.02		Lida	7.2	20.32		Searchlight	2.9	20.32		Cima Dome	3.9	20.32		Pahrump	2.1	20.32		Lytle	3.4	9
Joshua Tree East	Transect 5	2.84	17		Josh Tree West	4.06	29		Arizona	6.2	33.02		Walker Pass	3	20.32		Goldfield	3	25.4		Lida	2.7	20.32		Searchlight	3.1	20.32		Cima Dome	3.3	17.78		Pahrump	2.6	22.86		Lytle	3	10
Joshua Tree East	Transect 5	3.25	23		Josh Tree West	3.69	23		Arizona	5.8	60.96		Walker Pass	4.2	33.02		Goldfield	2.9	17.78		Lida	1.2	7.62		Searchlight	5.2	20.32		Cima Dome	1.4	7.62		Pahrump	2.2	17.78		Lytle	3.2	12
Joshua Tree East	Transect 5	5.39	24		Josh Tree West	4.89	30		Arizona	3	35.56		Walker Pass	1.6	12.7		Goldfield	1.7	15.24		Lida	3	30.48		Searchlight	3.2	30.48		Cima Dome	3.7	22.86		Pahrump	3.4	25.4		Lytle	4.2	13
Joshua Tree East	Transect 5	4.69	21		Josh Tree West	4.78	29		Arizona	3.2	17.78		Walker Pass	5	25.4		Goldfield	2.8	22.86		Lida	1	10.16		Searchlight	2	12.7		Cima Dome	5	27.94		Pahrump	2.4	20.32		Lytle	3.3	9
Joshua Tree East	Transect 5	4.91	30		Josh Tree West	6.44	26		Arizona	3.3	27.94		Walker Pass	0.1	2.54		Goldfield	5.6	40.64		Lida	1.6	12.7		Searchlight	3.3	12.7		Cima Dome	2.7	20.32		Pahrump	3.7	27.94		Lytle	3.2	9
Joshua Tree East	Transect 5	3.99	25		Josh Tree West	4.27	27		Arizona	0.5	5.08		Walker Pass	3.9	30.48		Goldfield	3.9	53.34		Lida	0.1	2.54		Searchlight	4.4	20.32		Cima Dome	3.5	20.32		Pahrump	5.1	30.48		Lytle	3.9	9
Joshua Tree East	Transect 5	1.98	13		Josh Tree West	5.87	35		Arizona	0.1	2.54		Walker Pass	3	25.4		Goldfield	1.5	17.78		Lida	1.2	12.7		Searchlight	5	27.94		Cima Dome	3	22.86		Pahrump	0.2	2.54		Lytle	3.9	10
Joshua Tree East	Transect 5	4.41	26		Josh Tree West	0.13	8		Arizona	1.6	12.7		Walker Pass	0.2	5.08		Goldfield	3.5	30.48		Lida	1.5	17.78		Searchlight	1.6	12.7		Cima Dome	1.7	10.16		Pahrump	2.2	20.32		Lytle	3	10
Joshua Tree East	Transect 5	3.76	23		Josh Tree West	4.2	22		Arizona	2.4	20.32		Walker Pass	2.4	20.32		Goldfield	1	7.62		Lida	0.9	10.16		Searchlight	6.5	30.48		Cima Dome	2.1	22.86		Pahrump	3.2	38.1		Lytle	2.7	10
Joshua Tree East	Transect 5	4.71	20.5		Josh Tree West	6.21	30		Arizona	6.2	38.1		Walker Pass	3.5	17.78		Goldfield	0.2	5.08		Lida	2.8	25.4		Searchlight	1.8	10.16		Cima Dome	3.2	22.86		Pahrump	4.4	30.48		Lytle	3.3	10
Joshua Tree East	Transect 5	4.87	24.5		Josh Tree West	6.32	35		Arizona	5.1	35.56		Walker Pass	1.2	7.62		Goldfield	3.1	22.86		Lida	0.3	5.08		Searchlight	5.3	27.94		Cima Dome	3.6	15.24		Pahrump	3.2	20.32		Lytle	3.8	10
Joshua Tree East	Transect 5	2.81	12		Josh Tree West	5.02	29		Arizona	3.1	15.24		Walker Pass	2.9	22.86		Goldfield	3.4	27.94		Lida	1.2	20.32		Searchlight	3.1	30.48		Cima Dome	3.8	25.4		Pahrump	3.1	30.48		Lytle	2.6	10
Joshua Tree East	Transect 5	4.94	23.5		Josh Tree West	5.01	24		Arizona	5	50.8		Walker Pass	2.2	25.4		Goldfield	3.9	30.48		Lida	1.3	15.24		Searchlight	3.6	33.02		Cima Dome	1.4	7.62		Pahrump	0.1	2.54		Lytle	3.1	10
Joshua Tree East	Transect 5	3.47	22		Josh Tree West	4.34	28		Arizona	3.9	22.86		Walker Pass	2.6	30.48		Goldfield	1	10.16		Lida	0.2	7.62		Searchlight	2.8	15.24		Cima Dome	7.7	20.32		Pahrump	3	30.48		Lytle	3.2	12
Joshua Tree East	Transect 6	0.43	6		Josh Tree West	4.38	29		Arizona	3.6	7		Walker Pass	5.1	25.4		Goldfield	1.5	12.7		Lida	3.6	10.16		Searchlight	6.6	33.02		Cima Dome	2.9	15.24		Pahrump	3.8	33.02		Lytle	4.3	12
Joshua Tree East	Transect 6	2.56	11		Josh Tree West	5.31	32		Arizona	2.3	5		Walker Pass	0.1	2.54		Goldfield	2	33.02		Lida	1.4	12.7		Searchlight	2.1	15.24		Cima Dome	7.4	30.48		Pahrump	1	5.08		Lytle	2	9
Joshua Tree East	Transect 6	0.35	5		Josh Tree West	5.06	21		Arizona	2.7	8		Walker Pass	1.8	12.7		Goldfield	2.7	27.94		Lida	2.2	17.78		Searchlight	3.4	22.86		Cima Dome	1.8	12.7		Pahrump	0.3	2.54		Lytle	2.1	8
Joshua Tree East	Transect 6	1.86	16		Josh Tree West	4.81	22		Arizona	4	13		Walker Pass	2.8	27.94		Goldfield	1.8	20.32		Lida	1.8	17.78		Searchlight	1.2	7.62		Cima Dome	6.4	33.02		Pahrump	2.1	20.32		Lytle	2.6	10
Joshua Tree East	Transect 6	0.47	5		Josh Tree West	1.42	14.5		Arizona	1.2	4		Walker Pass	2.9	27.94		Goldfield	0.4	35.56		Lida	2.4	20.32		Searchlight	3.8	33.02		Cima Dome	3.4	22.86		Pahrump	2.3	20.32		Lytle	1.9	7
Joshua Tree East	Transect 6	5.8	28		Josh Tree West	6.82	41		Arizona	3.3	9		Walker Pass	0.1	5.08		Goldfield	1.8	22.86		Lida	2.8	20.32		Searchlight	1.4	7.62		Cima Dome	2.1	12.7		Pahrump	1.8	20.32		Lytle	1.3	4
Joshua Tree East	Transect 6	0.41	6		Josh Tree West	4.07	23		Arizona	3.4	10		Walker Pass	0.2	5.08		Goldfield	2.7	25.4		Lida	2.2	17.78		Searchlight	2.5	12.7		Cima Dome	2.6	25.4		Pahrump	2.6	48.26		Lytle	3.9	12
Joshua Tree East	Transect 6	0.43	6		Josh Tree West	2.95	29		Arizona	4.9	12		Walker Pass	0.2	5.08		Goldfield	1.3	12.7		Lida	2.1	17.78		Searchlight	1.5	7.62		Cima Dome	3.9	15.24		Pahrump	2.4	17.78		Lytle	6.1	22
Joshua Tree East	Transect 6	1.38	13		Josh Tree West	3.29	17		Arizona	4.2	13		Walker Pass	0.1	2.54		Goldfield	1.2	7.62		Lida	1.7	17.78		Searchlight	1.5	7.62		Cima Dome	0.9	7.62		Pahrump	2.2	17.78		Lytle	3.4	9
Joshua Tree East	Transect 6	4.96	26		Josh Tree West	1.78	17		Arizona	3.9	9		Walker Pass	2.8	33.02		Goldfield	3.7	27.94		Lida	1.5	17.78		Searchlight	2.7	20.32		Cima Dome	3	22.86		Pahrump	3.1	20.32		Lytle	2	7
Joshua Tree East	Transect 6	4.63	39		Josh Tree West	1.21	15		Arizona	5.4	11		Walker Pass	1.6	10.16		Goldfield	5.3	43.18		Lida	1.2	15.24		Searchlight	3.3	27.94		Cima Dome	4.2	22.86		Pahrump	3.1	15.24		Lytle	4.2	10
Joshua Tree East	Transect 6	3.47	21.5		Josh Tree West	5.45	26		Arizona	2.4	5		Walker Pass	1.7	25.4		Goldfield	1.7	20.32		Lida	1.6	20.32		Searchlight	1	7.62		Cima Dome	2.5	17.78		Pahrump	1.7	17.78		Lytle	1.6	7
Joshua Tree East	Transect 6	3.3	15		Josh Tree West	4.41	28		Arizona	2.7	8		Walker Pass	3.9	35.56		Goldfield	3.3	25.4		Lida	2.2	17.78		Searchlight	2.3	17.78		Cima Dome	2.1	15.24		Pahrump	1.2	17.78		Lytle	3.1	12
Joshua Tree East	Transect 6	2.92	13.5		Josh Tree West	3.4	25		Arizona	1.8	4		Walker Pass	2.6	15.24		Goldfield	1.3	10.16		Lida	2.8	27.94		Searchlight	3.3	15.24		Cima Dome	2.1	15.24		Pahrump	2.9	25.4		Lytle	7	14
Joshua Tree East	Transect 6	4.52	20		Josh Tree West	5.72	23		Arizona	4	12		Walker Pass	3.6	25.4		Goldfield	1.2	20.32		Lida	1.7	20.32		Searchlight	5.3	17.78		Cima Dome	4.1	27.94		Pahrump	2.2	20.32		Lytle	1.8	7
Joshua Tree East	Transect 6	1.56	12		Josh Tree West	8	36		Arizona	4.2	15		Walker Pass	2.1	15.24		Goldfield	4	27.94		Lida	1.6	15.24		Searchlight	1.2	7.62		Cima Dome	3.7	17.78		Pahrump	1.6	17.78		Lytle	1.4	3
Joshua Tree East	Transect 6	4.24	18		Josh Tree West	4.86	27		Arizona	8	17		Walker Pass	1.1	10.16		Goldfield	1.6	20.32		Lida	1.2	12.7		Searchlight	4	27.94		Cima Dome	1.8	7.62		Pahrump	3.6	30.48		Lytle	1.8	6
Joshua Tree East	Transect 6	3.22	15		Josh Tree West	4.69	22		Arizona	3.2	7		Walker Pass	1.7	12.7		Goldfield	2.3	20.32		Lida	3.4	35.56		Searchlight	2.1	12.7		Cima Dome	3.1	15.24		Pahrump	3.5	25.4		Lytle	5
Joshua Tree East	Transect 6	5.41	26		Josh Tree West	5.38	28		Arizona	5.6	13		Walker Pass	2.7	27.94		Goldfield	4	27.94		Lida	2.8	20.32		Searchlight	4	27.94		Cima Dome	3.2	20.32		Pahrump	3.6	22.86		Lytle	2.2	6
Joshua Tree East	Transect 6	3.85	19		Josh Tree West	3.43	20		Arizona	1.8	5		Walker Pass	2.6	20.32		Goldfield	2.2	27.94		Lida	2.6	22.86		Searchlight	1.9	12.7		Cima Dome	7.1	27.94		Pahrump	2.9	30.48		Lytle	2	4
		10	8.33333			23	19.1667			9	7.5			22	18.3333			18	15			24	20		Searchlight	1.1	10.16			10	8.33333			20	16.6667			8	6.66667
		26	21.6667			31	25.8333			28	23.3333			63	52.5			50	41.6667			70	58.3333			9	7.5			29	24.1667			40	33.3333			28	23.3333
																										34	28.3333

## Sheet: flowering %
Site	% flowering trees
Joshua Tree NP East	0.882353
Joshua Tree NP East	0.666667
Joshua Tree NP East	0.714286
Joshua Tree NP East	0.8
Joshua Tree NP East	0.928571
Joshua Tree NP East	0.857143
Joshua Tree NP West	0.875
Joshua Tree NP West	1
Joshua Tree NP West	0.857143
Joshua Tree NP West	0.833333
Joshua Tree NP West	1
Joshua Tree NP West	0.9375
Arizona	0.882353
Arizona	0.6875
Arizona	0.8
Arizona	0.7
Arizona	0.545455
Arizona	0.666667
Walker Pass	0.333333
Walker Pass	0.4
Walker Pass	0.5
Walker Pass	0.285714
Walker Pass	0.375
Walker Pass	0.25
Goldfield	1
Goldfield	0.857143
Goldfield	0.909091
Goldfield	0.785714
Goldfield	0.785714
Goldfield	0.769231
Lida	0.75
Lida	0.428571
Lida	1
Lida	1
Lida	1
Lida	0.857143
Searchlight	0.818182
Searchlight	0.769231
Searchlight	1
Searchlight	1
Searchlight	1
Searchlight	0.692308
Cima Dome	0.384615
Cima Dome	0.583333
Cima Dome	0.75
Cima Dome	0.5
Cima Dome	0.4
Pahrump	1
Pahrump	0.714286
Pahrump	0.666667
Pahrump	1
Pahrump	0.875
Pahrump	1
Lytle	0.7
Lytle	1
Lytle	0.8125
Lytle	0.75
Lytle	0.866667
Lytle	0.733333

## Sheet: recruitment
	Site	Height (m)	Count	JTE%	Site	Height (m)	JTW%		Site	Height (m)	Arizona%		Site	Height (m)	WP%		Site	Height (m)	Goldfield%		Site	Height (m)	Lida%		Site	Height (m)		Searchlight%	Site	Height (m)		Cima%	Site	Height (m)		Parump%	Site	Height (m)		Lytle%
Transect 1	Joshua Tree East	1.84			Josh Tree West	1.61			Arizona	0.6			Walker Pass	2.3			Goldfield	0.25			Lida	2.8			Searchlight	3			Cima Dome	1.7			Pahrump	0.5			Lytle	2.1
Transect 1	Joshua Tree East	3.54			Josh Tree West	3.52			Arizona	1.2			Walker Pass	0.2			Goldfield	1			Lida	1.9			Searchlight	5.1			Cima Dome	2.5			Pahrump	3.3			Lytle	3.8
Transect 1	Joshua Tree East	4.15			Josh Tree West	3.15			Arizona	5			Walker Pass	3			Goldfield	1.5			Lida	3.5			Searchlight	3.3			Cima Dome	7.3			Pahrump	2.1			Lytle	1.9
Transect 1	Joshua Tree East	5.12			Josh Tree West	2.74			Arizona	2.1			Walker Pass	1.6			Goldfield	3.3			Lida	3.1			Searchlight	5.2			Cima Dome	1.9			Pahrump	2.5			Lytle	3.3
Transect 1	Joshua Tree East	5.31			Josh Tree West	2.5			Arizona	5.8			Walker Pass	0.7			Goldfield	3.6			Lida	1.8			Searchlight	1.8			Cima Dome	3.6			Pahrump	2.2			Lytle	1.9
Transect 1	Joshua Tree East	4.01			Josh Tree West	5.05			Arizona	5.2			Walker Pass	1.7			Goldfield	3			Lida	3.2			Searchlight	4.7			Cima Dome	1.2			Pahrump	2.4			Lytle	3.4
Transect 1	Joshua Tree East	2.87			Josh Tree West	3.68			Arizona	3.4			Walker Pass	0.1			Goldfield	1.7			Lida	2.6			Searchlight	7.4			Cima Dome	3.9			Pahrump	2.8			Lytle	1
Transect 1	Joshua Tree East	3.12			Josh Tree West	2.33			Arizona	1			Walker Pass	1.3			Goldfield	3			Lida	1			Searchlight	5			Cima Dome	4.3			Pahrump	2.5			Lytle	3.2
Transect 1	Joshua Tree East	4.88			Josh Tree West	3.53			Arizona	1.9			Walker Pass	1.6			Goldfield	3.9			Lida	1.5			Searchlight	6.4			Cima Dome	2.1			Pahrump	2.3			Lytle	5.1
Transect 1	Joshua Tree East	4.64			Josh Tree West	2.11			Arizona	4.9			Walker Pass	1.7			Goldfield	4			Lida	2.1			Searchlight	3.1			Cima Dome	6			Pahrump	0.2			Lytle	4.9
Transect 1	Joshua Tree East	2.85			Josh Tree West	3.95			Arizona	3.7			Walker Pass	3.2			Goldfield	2.8			Lida	2.8			Searchlight	1			Cima Dome	5.1			Pahrump	2.8			Lytle	6
Transect 1	Joshua Tree East	3.93			Josh Tree West	3.99			Arizona	2.5			Walker Pass	0.6			Goldfield	1.2			Lida	3.1			Searchlight	6.1			Cima Dome	2			Pahrump	1.6			Lytle	3.1
Transect 1	Joshua Tree East	0.98			Josh Tree West	0.42			Arizona	6			Walker Pass	2.3			Goldfield	3.8			Lida	0.2			Searchlight	1.2			Cima Dome	1.9			Pahrump	1.4			Lytle	5.2
Transect 1	Joshua Tree East	2.62			Josh Tree West	4.46			Arizona	6			Walker Pass	1.2			Goldfield	2.6			Lida	2.2			Searchlight	4.3			Cima Dome	1.2			Pahrump	2.8			Lytle	2.1
Transect 1	Joshua Tree East	3.51			Josh Tree West	3.45			Arizona	4.3			Walker Pass	1.4			Goldfield	2.8			Lida	0.7			Searchlight	6.1			Cima Dome	6.4			Pahrump	2.1			Lytle	1.8
Transect 1	Joshua Tree East	4.41			Josh Tree West	4.107			Arizona	3.7			Walker Pass	1.4			Goldfield	3.3			Lida	0.1			Searchlight	3.6			Cima Dome	5.1			Pahrump	1.7			Lytle	4.2
Transect 1	Joshua Tree East	3.48			Josh Tree West	4.92			Arizona	3.8			Walker Pass	1.2			Goldfield	3.9			Lida	1.5			Searchlight	6.5			Cima Dome	0.4			Pahrump	2			Lytle	2.5
Transect 1	Joshua Tree East	4.42			Josh Tree West	5.04			Arizona	4.4			Walker Pass	1.6			Goldfield	2.6			Lida	1			Searchlight	4.5			Cima Dome	5.2			Pahrump	0.1			Lytle	4.4
Transect 1	Joshua Tree East	3.77			Josh Tree West	5.22			Arizona	1.5			Walker Pass	2.3			Goldfield	3.6			Lida	2.5			Searchlight	2.2			Cima Dome	3.5			Pahrump	2.1			Lytle	0.5
Transect 1	Joshua Tree East	3.99	1	5	Josh Tree West	3.68	1	5	Arizona	4.9	2	10	Walker Pass	1.2	4	20	Goldfield	4.8	2	10	Lida	0.6	6	30	Searchlight	6.4	1	5	Cima Dome	5.7	1	5	Pahrump	2.2	3	15	Lytle	1.8	2	10
Transect 2	Joshua Tree East	2.05			Josh Tree West	5.78			Arizona	1.7			Walker Pass	2.6			Goldfield	2.6			Lida	2.3			Searchlight	2.2			Cima Dome	2.2			Pahrump	2			Lytle	3
Transect 2	Joshua Tree East	4.42			Josh Tree West	0.51			Arizona	4.2			Walker Pass	1.2			Goldfield	1.9			Lida	2.8			Searchlight	6			Cima Dome	0.9			Pahrump	0.3			Lytle	2.1
Transect 2	Joshua Tree East	3.44			Josh Tree West	0.41			Arizona	3.4			Walker Pass	1.3			Goldfield	4.4			Lida	1.3			Searchlight	3.2			Cima Dome	2.9			Pahrump	4.3			Lytle	2.8
Transect 2	Joshua Tree East	4.23			Josh Tree West	4.23			Arizona	5.8			Walker Pass	0.2			Goldfield	2			Lida	0.2			Searchlight	1			Cima Dome	5.1			Pahrump	1.9			Lytle	3.6
Transect 2	Joshua Tree East	0.47			Josh Tree West	5.85			Arizona	5.6			Walker Pass	2.1			Goldfield	0.5			Lida	2.1			Searchlight	6.8			Cima Dome	2.3			Pahrump	2.4			Lytle	3.1
Transect 2	Joshua Tree East	2.42			Josh Tree West	5.97			Arizona	5			Walker Pass	2.1			Goldfield	2.7			Lida	2.5			Searchlight	5.9			Cima Dome	5.5			Pahrump	1.6			Lytle	2.5
Transect 2	Joshua Tree East	4.74			Josh Tree West	5.39			Arizona	4.9			Walker Pass	2.5			Goldfield	0.5			Lida	1			Searchlight	5.6			Cima Dome	2.4			Pahrump	0.3			Lytle	3.4
Transect 2	Joshua Tree East	3.43			Josh Tree West	0.27			Arizona	2			Walker Pass	0.3			Goldfield	4.1			Lida	1			Searchlight	4.4			Cima Dome	2.1			Pahrump	2.3			Lytle	3.1
Transect 2	Joshua Tree East	3.38			Josh Tree West				Arizona	3.5			Walker Pass	1			Goldfield	3			Lida	1.7			Searchlight	2.5			Cima Dome	3.2			Pahrump	1			Lytle	3.3
Transect 2	Joshua Tree East	3.12			Josh Tree West	0.84			Arizona	4.3			Walker Pass	2.8			Goldfield	5.5			Lida	1.2			Searchlight	5.2			Cima Dome	2.3			Pahrump	1.8			Lytle	3.1
Transect 2	Joshua Tree East	3.42			Josh Tree West	0.98			Arizona	3.2			Walker Pass	1.5			Goldfield	6			Lida	2.2			Searchlight	1.2			Cima Dome	2.2			Pahrump	3.3			Lytle	2
Transect 2	Joshua Tree East	2.13			Josh Tree West	4.84			Arizona	5			Walker Pass	1			Goldfield	6			Lida	3			Searchlight	2.9			Cima Dome	3			Pahrump	0.5			Lytle	3
Transect 2	Joshua Tree East	0.26			Josh Tree West	0.43			Arizona	0.9			Walker Pass	1.5			Goldfield	1			Lida	2			Searchlight	6.8			Cima Dome	4.1			Pahrump	0.3			Lytle	1.2
Transect 2	Joshua Tree East	0.36			Josh Tree West	0.71			Arizona	5.1			Walker Pass	4.1			Goldfield	6.5			Lida	2.2			Searchlight	3.3			Cima Dome	0.4			Pahrump	2.4			Lytle	3.5
Transect 2	Joshua Tree East	3.62			Josh Tree West	3.16			Arizona	1.2			Walker Pass	1.8			Goldfield	1.2			Lida	1.4			Searchlight	2.5			Cima Dome	3.5			Pahrump	1.1			Lytle	3.2
Transect 2	Joshua Tree East	2.93			Josh Tree West	3.31			Arizona	3.1			Walker Pass	2.3			Goldfield	4			Lida	0.1			Searchlight	2.7			Cima Dome	1.2			Pahrump	2.2			Lytle	3.1
Transect 2	Joshua Tree East	1.61			Josh Tree West	1.11			Arizona	1.4			Walker Pass	4.2			Goldfield	4.2			Lida	0.1			Searchlight	3.1			Cima Dome	4.7			Pahrump	1			Lytle	2
Transect 2	Joshua Tree East	3.1			Josh Tree West	0.4			Arizona	1.8			Walker Pass	2.6			Goldfield	1.5			Lida	1			Searchlight	1.4			Cima Dome	0.9			Pahrump	2.1			Lytle	3.1
Transect 2	Joshua Tree East				Josh Tree West	0.51			Arizona	2.8			Walker Pass	4.1			Goldfield	5.2			Lida	2.1			Searchlight	0.9			Cima Dome	2.6			Pahrump	1.3			Lytle	2.7
Transect 2	Joshua Tree East	3.05	3	15	Josh Tree West	4.37	9	45	Arizona	1.9	1	5	Walker Pass	3.5	4	20	Goldfield	3.5	3	15	Lida	3.2	6	30	Searchlight	3.2	2	10	Cima Dome		3	15	Pahrump	2.2	6	30	Lytle	2.9	0	0
Transect 3	Joshua Tree East	3.53			Josh Tree West	2.91			Arizona	2.2			Walker Pass	3.4			Goldfield	2.9			Lida	2			Searchlight	1.7			Cima Dome	6.6			Pahrump	0.3			Lytle	3.8
Transect 3	Joshua Tree East	4.16			Josh Tree West	4.98			Arizona	3.7			Walker Pass	2			Goldfield	1.3			Lida	1.7			Searchlight	6			Cima Dome	1.8			Pahrump	2.4			Lytle	3.1
Transect 3	Joshua Tree East	3.51			Josh Tree West	7.21			Arizona	0.7			Walker Pass	2.1			Goldfield	1			Lida	0.1			Searchlight	1			Cima Dome	2.2			Pahrump	0.8			Lytle	2.6
Transect 3	Joshua Tree East	3.79			Josh Tree West	5.63			Arizona	4.8			Walker Pass	6.4			Goldfield	4			Lida	2.7			Searchlight	5			Cima Dome	2.6			Pahrump	2.7			Lytle	3.9
Transect 3	Joshua Tree East	2.15			Josh Tree West	0.41			Arizona	3.6			Walker Pass	3.2			Goldfield	1.5			Lida	3			Searchlight	1.2			Cima Dome	5			Pahrump	2.7			Lytle	4
Transect 3	Joshua Tree East	5.2			Josh Tree West	2.71			Arizona	6.1			Walker Pass	1.5			Goldfield	3.4			Lida	2.3			Searchlight	5			Cima Dome	7.6			Pahrump	1.5			Lytle	3.6
Transect 3	Joshua Tree East	4.28			Josh Tree West	0.57			Arizona	2.7			Walker Pass	0.6			Goldfield	0.3			Lida	1.8			Searchlight	1.3			Cima Dome	0.6			Pahrump	2.5			Lytle	2.6
Transect 3	Joshua Tree East	4.67			Josh Tree West	1.78			Arizona	1.6			Walker Pass	3.3			Goldfield	1.2			Lida	2.9			Searchlight	1.7			Cima Dome	3.2			Pahrump	3			Lytle	2.1
Transect 3	Joshua Tree East	3.79			Josh Tree West	0.56			Arizona	3.7			Walker Pass	3.6			Goldfield	2.2			Lida	3			Searchlight	3.8			Cima Dome	3.2			Pahrump	2.4			Lytle	2.5
Transect 3	Joshua Tree East	2.45			Josh Tree West	6.07			Arizona	2.5			Walker Pass	4.1			Goldfield	0.5			Lida	1.2			Searchlight	5.4			Cima Dome	2.6			Pahrump	2.5			Lytle	2.8
Transect 3	Joshua Tree East	3.88			Josh Tree West	7.47			Arizona	1.5			Walker Pass	3			Goldfield	3.3			Lida	1.4			Searchlight	1.1			Cima Dome	3.6			Pahrump	0.2			Lytle	2.2
Transect 3	Joshua Tree East	2.7			Josh Tree West	3.56			Arizona	1			Walker Pass	3.3			Goldfield	3.1			Lida	2.9			Searchlight	4.2			Cima Dome	3.6			Pahrump	2.1			Lytle	3.2
Transect 3	Joshua Tree East	3.21			Josh Tree West	3.14			Arizona	2			Walker Pass	1.6			Goldfield	5			Lida	1.9			Searchlight	5.3			Cima Dome	1			Pahrump	0.1			Lytle	3.5
Transect 3	Joshua Tree East	1.76			Josh Tree West	5.04			Arizona	7.1			Walker Pass	2.2			Goldfield	1			Lida	2.8			Searchlight	2.2			Cima Dome	9			Pahrump	2.2			Lytle	4.9
Transect 3	Joshua Tree East	4.53			Josh Tree West	4.62			Arizona	0.6			Walker Pass	1.3			Goldfield	3.2			Lida	2			Searchlight	2.3			Cima Dome	2.5			Pahrump	0.2			Lytle	1.7
Transect 3	Joshua Tree East	1.86			Josh Tree West	5.97			Arizona	2.1			Walker Pass	1.1			Goldfield	3.8			Lida	2.9			Searchlight	5.1			Cima Dome	2.1			Pahrump	1.1			Lytle	5.1
Transect 3	Joshua Tree East	2.76			Josh Tree West	0.47			Arizona	1.4			Walker Pass	1.7			Goldfield	5.2			Lida	1.6			Searchlight	0.6			Cima Dome	3.9			Pahrump	2.7			Lytle	0.3
Transect 3	Joshua Tree East	1.39			Josh Tree West	2.12			Arizona	2.8			Walker Pass	1.4			Goldfield	1.3			Lida	2.4			Searchlight	1.8			Cima Dome	2.4			Pahrump	2.1			Lytle	3.4
Transect 3	Joshua Tree East	2.8			Josh Tree West	1.57			Arizona	5.4			Walker Pass	2.3			Goldfield	1.3			Lida	1.1			Searchlight	5.2			Cima Dome	1.7			Pahrump	2.3			Lytle	2.4
Transect 3	Joshua Tree East	2.66	0	0	Josh Tree West	0.51	5	25	Arizona	4.3	3	15	Walker Pass	1.2	1	5	Goldfield	6	4	20	Lida	0.5	2	10	Searchlight	1.6	2	10	Cima Dome	2.7	2	10	Pahrump	3.1	5	25	Lytle	2.4	1	5
Transect 4	Joshua Tree East	1.32			Josh Tree West	2.58			Arizona	4			Walker Pass	1.6			Goldfield	3.4			Lida	3			Searchlight	2			Cima Dome	0.8			Pahrump	2.6			Lytle	3.2
Transect 4	Joshua Tree East	2.76			Josh Tree West	3.73			Arizona	5			Walker Pass	2.6			Goldfield	5.1			Lida	3			Searchlight	3.6			Cima Dome	2.3			Pahrump	2.9			Lytle	1.4
Transect 4	Joshua Tree East	1.165			Josh Tree West	5.66			Arizona	5.3			Walker Pass	1.8			Goldfield	3.3			Lida	0.2			Searchlight	5			Cima Dome	3.6			Pahrump	3.1			Lytle	0.1
Transect 4	Joshua Tree East	1.19			Josh Tree West	5.36			Arizona	3.4			Walker Pass	2.6			Goldfield	2			Lida	2.6			Searchlight	3.9			Cima Dome	0.6			Pahrump	1.8			Lytle	2.8
Transect 4	Joshua Tree East	0.8			Josh Tree West	0.26			Arizona	4.1			Walker Pass	1.7			Goldfield	1.7			Lida	1.6			Searchlight	2.2			Cima Dome	5			Pahrump	2.3			Lytle	1
Transect 4	Joshua Tree East	2.35			Josh Tree West	5.7			Arizona	2.1			Walker Pass	2.1			Goldfield	5.2			Lida	1.7			Searchlight	2.4			Cima Dome	2.5			Pahrump	0.2			Lytle	4
Transect 4	Joshua Tree East	1.49			Josh Tree West	1.19			Arizona	2.6			Walker Pass	1.9			Goldfield	2.8			Lida	2			Searchlight	1.2			Cima Dome	2.7			Pahrump	2.3			Lytle	0.9
Transect 4	Joshua Tree East	4.91			Josh Tree West	5.31			Arizona	1.7			Walker Pass	0.4			Goldfield	1.7			Lida	1.1			Searchlight	0.4			Cima Dome	1.4			Pahrump	2.2			Lytle	1.8
Transect 4	Joshua Tree East	2.1			Josh Tree West	4.24			Arizona	2.8			Walker Pass	2.2			Goldfield	1.5			Lida	1.7			Searchlight	6			Cima Dome	3.5			Pahrump	1.8			Lytle	0.5
Transect 4	Joshua Tree East	1.74			Josh Tree West	5.25			Arizona	3			Walker Pass	1.7			Goldfield	2.8			Lida	0.3			Searchlight	3.2			Cima Dome	1.5			Pahrump	1.8			Lytle	2.2
Transect 4	Joshua Tree East	3.65			Josh Tree West	4.16			Arizona	5.1			Walker Pass	2.9			Goldfield	1			Lida	1			Searchlight	3.6			Cima Dome	1.8			Pahrump	1.7			Lytle	2.2
Transect 4	Joshua Tree East	3.64			Josh Tree West	0.76			Arizona	4.2			Walker Pass	0.3			Goldfield	1			Lida	3.4			Searchlight	3.2			Cima Dome	0.8			Pahrump	2.4			Lytle	3.9
Transect 4	Joshua Tree East	4.57			Josh Tree West	3.95			Arizona	3.8			Walker Pass	0.3			Goldfield	1.7			Lida	1.2			Searchlight	2.3			Cima Dome	4.7			Pahrump	1.6			Lytle	4.9
Transect 4	Joshua Tree East	3.37			Josh Tree West	3.81			Arizona	6.1			Walker Pass	1.7			Goldfield	0.6			Lida	2.3			Searchlight	2.3			Cima Dome	2.8			Pahrump	2.2			Lytle	2
Transect 4	Joshua Tree East	3.06			Josh Tree West	0.37			Arizona	5			Walker Pass	1.5			Goldfield	5.5			Lida	2.5			Searchlight	1.1			Cima Dome	5.2			Pahrump	3.3			Lytle	2.1
Transect 4	Joshua Tree East	1.08			Josh Tree West	4.86			Arizona	2.8			Walker Pass	1.9			Goldfield	1.5			Lida	1.8			Searchlight	4.2			Cima Dome	1.2			Pahrump	3.2			Lytle	2.1
Transect 4	Joshua Tree East	4.09			Josh Tree West	0.6			Arizona	5			Walker Pass	0.4			Goldfield	2			Lida	1.2			Searchlight	0.5			Cima Dome	3.3			Pahrump	4.3			Lytle	2.9
Transect 4	Joshua Tree East	3.56			Josh Tree West	0.85			Arizona	4.1			Walker Pass	2.1			Goldfield	1.9			Lida	2			Searchlight	4.3			Cima Dome	1.5			Pahrump	3			Lytle	4
Transect 4	Joshua Tree East	1.17			Josh Tree West	0.98			Arizona	1.7			Walker Pass	3.6			Goldfield	1.4			Lida	1.7			Searchlight	0.8			Cima Dome	5.1			Pahrump	2.3			Lytle	3.1
Transect 4	Joshua Tree East	4.99	1	5	Josh Tree West	5.13	6	30	Arizona	4.1	0	0	Walker Pass	2.9	4	20	Goldfield	3.1	3	15	Lida	1.3	3	15	Searchlight	3	3	15	Cima Dome		3	15	Pahrump	1	2	10	Lytle	2.8	4	20
Transect 5	Joshua Tree East	4.47			Josh Tree West	6.44			Arizona	3.7			Walker Pass	2			Goldfield	0.4			Lida	2.9			Searchlight	7.4			Cima Dome	1.5			Pahrump	3			Lytle	0.7
Transect 5	Joshua Tree East	3.5			Josh Tree West	6.91			Arizona	3.2			Walker Pass	2			Goldfield	2.1			Lida	1.7			Searchlight	1.6			Cima Dome	2.5			Pahrump	2.3			Lytle	3.4
Transect 5	Joshua Tree East	3.53			Josh Tree West	0.49			Arizona	6.2			Walker Pass	0.1			Goldfield	0.2			Lida	1.4			Searchlight	4.2			Cima Dome	3			Pahrump	2.3			Lytle	3.7
Transect 5	Joshua Tree East	1.82			Josh Tree West	1.35			Arizona	1.1			Walker Pass	0.8			Goldfield	3.4			Lida	0.4			Searchlight	2.7			Cima Dome	3.1			Pahrump	3.1			Lytle	2.2
Transect 5	Joshua Tree East	3.61			Josh Tree West	5.11			Arizona	4.1			Walker Pass	2.6			Goldfield	4.5			Lida	0.7			Searchlight	7.3			Cima Dome	7.8			Pahrump	2.5			Lytle	3
Transect 5	Joshua Tree East	3.77			Josh Tree West	4.38			Arizona	1			Walker Pass	2.9			Goldfield	2.6			Lida	7.2			Searchlight	2.9			Cima Dome	3.9			Pahrump	2.1			Lytle	3.4
Transect 5	Joshua Tree East	2.84			Josh Tree West	4.06			Arizona	6.2			Walker Pass	3			Goldfield	3			Lida	2.7			Searchlight	3.1			Cima Dome	3.3			Pahrump	2.6			Lytle	3
Transect 5	Joshua Tree East	3.25			Josh Tree West	3.69			Arizona	5.8			Walker Pass	4.2			Goldfield	2.9			Lida	1.2			Searchlight	5.2			Cima Dome	1.4			Pahrump	2.2			Lytle	3.2
Transect 5	Joshua Tree East	5.39			Josh Tree West	4.89			Arizona	3			Walker Pass	1.6			Goldfield	1.7			Lida	3			Searchlight	3.2			Cima Dome	3.7			Pahrump	3.4			Lytle	4.2
Transect 5	Joshua Tree East	4.69			Josh Tree West	4.78			Arizona	3.2			Walker Pass	5			Goldfield	2.8			Lida	1			Searchlight	2			Cima Dome	5			Pahrump	2.4			Lytle	3.3
Transect 5	Joshua Tree East	4.91			Josh Tree West	6.44			Arizona	3.3			Walker Pass	0.1			Goldfield	5.6			Lida	1.6			Searchlight	3.3			Cima Dome	2.7			Pahrump	3.7			Lytle	3.2
Transect 5	Joshua Tree East	3.99			Josh Tree West	4.27			Arizona	0.5			Walker Pass	3.9			Goldfield	3.9			Lida	0.1			Searchlight	4.4			Cima Dome	3.5			Pahrump	5.1			Lytle	3.9
Transect 5	Joshua Tree East	1.98			Josh Tree West	5.87			Arizona	0.1			Walker Pass	3			Goldfield	1.5			Lida	1.2			Searchlight	5			Cima Dome	3			Pahrump	0.2			Lytle	3.9
Transect 5	Joshua Tree East	4.41			Josh Tree West	0.13			Arizona	1.6			Walker Pass	0.2			Goldfield	3.5			Lida	1.5			Searchlight	1.6			Cima Dome	1.7			Pahrump	2.2			Lytle	3
Transect 5	Joshua Tree East	3.76			Josh Tree West	4.2			Arizona	2.4			Walker Pass	2.4			Goldfield	1			Lida	0.9			Searchlight	6.5			Cima Dome	2.1			Pahrump	3.2			Lytle	2.7
Transect 5	Joshua Tree East	4.71			Josh Tree West	6.21			Arizona	6.2			Walker Pass	3.5			Goldfield	0.2			Lida	2.8			Searchlight	1.8			Cima Dome	3.2			Pahrump	4.4			Lytle	3.3
Transect 5	Joshua Tree East	4.87			Josh Tree West	6.32			Arizona	5.1			Walker Pass	1.2			Goldfield	3.1			Lida	0.3			Searchlight	5.3			Cima Dome	3.6			Pahrump	3.2			Lytle	3.8
Transect 5	Joshua Tree East	2.81			Josh Tree West	5.02			Arizona	3.1			Walker Pass	2.9			Goldfield	3.4			Lida	1.2			Searchlight	3.1			Cima Dome	3.8			Pahrump	3.1			Lytle	2.6
Transect 5	Joshua Tree East	4.94			Josh Tree West	5.01			Arizona	5			Walker Pass	2.2			Goldfield	3.9			Lida	1.3			Searchlight	3.6			Cima Dome	1.4			Pahrump	0.1			Lytle	3.1
Transect 5	Joshua Tree East	3.47	0	0	Josh Tree West	4.34	2	10	Arizona	3.9	3	15	Walker Pass	2.6	4	20	Goldfield	1	5	25	Lida	0.2	7	35	Searchlight	2.8	0	0	Cima Dome	7.7	0	0	Pahrump	3	2	10	Lytle	3.2	1	5
Transect 6	Joshua Tree East	0.43			Josh Tree West	4.38			Arizona	3.6			Walker Pass	5.1			Goldfield	1.5			Lida	3.6			Searchlight	6.6			Cima Dome	2.9			Pahrump	3.8			Lytle	4.3
Transect 6	Joshua Tree East	2.56			Josh Tree West	5.31			Arizona	2.3			Walker Pass	0.1			Goldfield	2			Lida	1.4			Searchlight	2.1			Cima Dome	7.4			Pahrump	1			Lytle	2
Transect 6	Joshua Tree East	0.35			Josh Tree West	5.06			Arizona	2.7			Walker Pass	1.8			Goldfield	2.7			Lida	2.2			Searchlight	3.4			Cima Dome	1.8			Pahrump	0.3			Lytle	2.1
Transect 6	Joshua Tree East	1.86			Josh Tree West	4.81			Arizona	4			Walker Pass	2.8			Goldfield	1.8			Lida	1.8			Searchlight	1.2			Cima Dome	6.4			Pahrump	2.1			Lytle	2.6
Transect 6	Joshua Tree East	0.47			Josh Tree West	1.42			Arizona	1.2			Walker Pass	2.9			Goldfield	0.4			Lida	2.4			Searchlight	3.8			Cima Dome	3.4			Pahrump	2.3			Lytle	1.9
Transect 6	Joshua Tree East	5.8			Josh Tree West	6.82			Arizona	3.3			Walker Pass	0.1			Goldfield	1.8			Lida	2.8			Searchlight	1.4			Cima Dome	2.1			Pahrump	1.8			Lytle	1.3
Transect 6	Joshua Tree East	0.41			Josh Tree West	4.07			Arizona	3.4			Walker Pass	0.2			Goldfield	2.7			Lida	2.2			Searchlight	2.5			Cima Dome	2.6			Pahrump	2.6			Lytle	3.9
Transect 6	Joshua Tree East	0.43			Josh Tree West	2.95			Arizona	4.9			Walker Pass	0.2			Goldfield	1.3			Lida	2.1			Searchlight	1.5			Cima Dome	3.9			Pahrump	2.4			Lytle	6.1
Transect 6	Joshua Tree East	1.38			Josh Tree West	3.29			Arizona	4.2			Walker Pass	0.1			Goldfield	1.2			Lida	1.7			Searchlight	1.5			Cima Dome	0.9			Pahrump	2.2			Lytle	3.4
Transect 6	Joshua Tree East	4.96			Josh Tree West	1.78			Arizona	3.9			Walker Pass	2.8			Goldfield	3.7			Lida	1.5			Searchlight	2.7			Cima Dome	3			Pahrump	3.1			Lytle	2
Transect 6	Joshua Tree East	4.63			Josh Tree West	1.21			Arizona	5.4			Walker Pass	1.6			Goldfield	5.3			Lida	1.2			Searchlight	3.3			Cima Dome	4.2			Pahrump	3.1			Lytle	4.2
Transect 6	Joshua Tree East	3.47			Josh Tree West	5.45			Arizona	2.4			Walker Pass	1.7			Goldfield	1.7			Lida	1.6			Searchlight	1			Cima Dome	2.5			Pahrump	1.7			Lytle	1.6
Transect 6	Joshua Tree East	3.3			Josh Tree West	4.41			Arizona	2.7			Walker Pass	3.9			Goldfield	3.3			Lida	2.2			Searchlight	2.3			Cima Dome	2.1			Pahrump	1.2			Lytle	3.1
Transect 6	Joshua Tree East	2.92			Josh Tree West	3.4			Arizona	1.8			Walker Pass	2.6			Goldfield	1.3			Lida	2.8			Searchlight	3.3			Cima Dome	2.1			Pahrump	2.9			Lytle	7
Transect 6	Joshua Tree East	4.52			Josh Tree West	5.72			Arizona	4			Walker Pass	3.6			Goldfield	1.2			Lida	1.7			Searchlight	5.3			Cima Dome	4.1			Pahrump	2.2			Lytle	1.8
Transect 6	Joshua Tree East	1.56			Josh Tree West	8			Arizona	4.2			Walker Pass	2.1			Goldfield	4			Lida	1.6			Searchlight	1.2			Cima Dome	3.7			Pahrump	1.6			Lytle	1.4
Transect 6	Joshua Tree East	4.24			Josh Tree West	4.86			Arizona	8			Walker Pass	1.1			Goldfield	1.6			Lida	1.2			Searchlight	4			Cima Dome	1.8			Pahrump	3.6			Lytle	1.8
Transect 6	Joshua Tree East	3.22			Josh Tree West	4.69			Arizona	3.2			Walker Pass	1.7			Goldfield	2.3			Lida	3.4			Searchlight	2.1			Cima Dome	3.1			Pahrump	3.5			Lytle	5
Transect 6	Joshua Tree East	5.41			Josh Tree West	5.38			Arizona	5.6			Walker Pass	2.7			Goldfield	4			Lida	2.8			Searchlight	4			Cima Dome	3.2			Pahrump	3.6			Lytle	2.2
Transect 6	Joshua Tree East	3.85	5	25	Josh Tree West	3.43	0	0	Arizona	1.8	0	0	Walker Pass	2.6	5	25	Goldfield	2.2	1	5	Lida	2.6	0	0	Searchlight	1.9	1	5	Cima Dome	7.1	1	5	Pahrump	2.9	2	10	Lytle	2	0	0
																										33

## Sheet: REcruitment stats
Site	Height (m)	Count	Recruitment%
Joshua Tree East	3.99	1	5
Joshua Tree East	3.05	3	15
Joshua Tree East	2.66	0	0
Joshua Tree East	4.99	1	5
Joshua Tree East	3.47	0	0
Joshua Tree East	3.85	5	25	8.33333
Josh Tree West	3.68	1	5
Josh Tree West	4.37	9	45
Josh Tree West	0.51	5	25
Josh Tree West	5.13	6	30
Josh Tree West	4.34	2	10
Josh Tree West	3.43	0	0	19.1667
Arizona	4.9	2	10
Arizona	1.9	1	5
Arizona	4.3	3	15
Arizona	4.1	0	0
Arizona	3.9	3	15
Arizona	1.8	0	0	7.5
Walker Pass	1.2	4	20
Walker Pass	3.5	4	20
Walker Pass	1.2	1	5
Walker Pass	2.9	4	20
Walker Pass	2.6	4	20
Walker Pass	2.6	5	25	18.3333
Goldfield	4.8	2	10
Goldfield	3.5	3	15
Goldfield	6	4	20
Goldfield	3.1	3	15
Goldfield	1	5	25
Goldfield	2.2	1	5	15
Lida	0.6	6	30
Lida	3.2	6	30
Lida	0.5	2	10
Lida	1.3	3	15
Lida	0.2	7	35
Lida	2.6	0	0	20
Searchlight	6.4	1	5
Searchlight	3.2	2	10
Searchlight	1.6	2	10
Searchlight	3	3	15
Searchlight	2.8	0	0
Searchlight	1.9	1	5	7.5
Cima Dome	5.7	1	5
Cima Dome		3	15
Cima Dome	2.7	2	10
Cima Dome		3	15
Cima Dome	7.7	0	0
Cima Dome	7.1	1	5	8.33333
Pahrump	2.2	3	15
Pahrump	2.2	6	30
Pahrump	3.1	5	25
Pahrump	1	2	10
Pahrump	3	2	10
Pahrump	2.9	2	10	16.6667
Lytle	1.8	2	10
Lytle	2.9	0	0
Lytle	2.4	1	5
Lytle	2.8	4	20
Lytle	3.2	1	5
Lytle	2	0	0	6.66667

## Sheet: Climate correlations
Site	Tree density/Ha	recruitment %	Height (m)	Diameter (cm)	Branches	% flowering trees	Inflorescences/tree	Fruits/tree	Fruit Mass (g)	Seeds/Fruit	Seed Mass (g)	seeds/tree	seeds m2	30 yr ATmax	30 yr ATmin	30 yr MTmax	30 yr MTmin	30 yr Tavg	30 yr MPmax	30 yr MPmin	30 yr Pavg	30 yr spring Pavg	30 yr fall Pavg
Searchlight, NV (C)	66.8878	7.5	3.37183	21.0477	18.4647	0.879953	2.95714	22.2147	10.855	169	0.037389	4175.7	23.7002	22	9.2	34	0.87	16.4	31	2.5	213	37.03	30.39	Searchlight, NV (C)
Cima Dome, NV (C)	189.84	8.3	3.18548	20.1763	13.6526	0.52359	2.46491	24.6066	9.56	200	0.0322016	4816.15	90.5062	20.6	7.5	32.4	-0.74	14	41	4.1	229	40.87	30.88	Cima Dome, NV (C)
Pahrump, NV (C)	45.3993	17	2.15667	18.7325	9.83333	0.875992	2.075	23.9	11.5217	182	0.0409338	4283	19.0996	25.6	10.6	38.5	0.09	17.2	20.7	0.33	139	22.36	15.43	Pahrump, NV (C)
Goldfield, NV (NW)	30.9581	15	2.66958	25.2942	9.125	0.851149	2.28333	5.71667	2.30167	134	0.00132818	796.65	1.77874	21	3.8	35	-6	11.3	19	5.8	140	30.23	20.83	Goldfield, NV (NW)
Lida, NV (NW)	246.499	20	1.8625	16.764	4.575	0.839286	1.44167	15.7917	3.52667	131	0.00712214	2093.8	51.2132	16.1	2.95	28	-5.2	12	31	10	233	47.55	38.56	Lida, NV (NW)
Beaver Dam, UT (NE)	35.0855	6.6	2.91167	16.6201	13.0083	0.810417	1.975	23.8167	15.415	194	0.0481043	4438.45	16.5257	25.6	8.79	39	-1.5	18	28	5	205	43.55	36.32	Beaver Dam, UT (NE)
HW 93, AZ (SE)	41.921	7.5	3.46417	23.106	19.2535	0.713662	2.20833	13.2917	26.3717	173	0.0812486	2340.9	9.47362	26.6	10	37.6	-1.6	19.7	45	3	315	57.03	51.84	HW 93, AZ (SE)
Joshua Tree E, CA (S)	18.1654	8.3	3.15784	18.3917	8.85	0.80817	1.88333	4.20833	14.9167	133		574.2	1.29302	23	7.9	34	0.6	15.6	32	0.67	177			Joshua Tree E, CA (S)
Joshua Tree W, CA (S)	95.4977	19	3.57925	21.9458	13.6667	0.917163	3.58333	61.65	15.3333	148		8832.5	82.7985	23	7.9	34	0.6	15.4	32	0.67	177			Joshua Tree W, CA (S)
Walker Pass, CA (W)	284.316	18	2.03917	15.5152	3.75	0.357341	0.35	2.93333	7.13167	112	0.0249479	303	7.16585	23.8	11.1	22.3	1.9	15.5	32	1.02	160	33.22	19.34	Walker Pass, CA (W)
